# Supplementary material for: Epidemiology and outcomes for level 1 and 2 traumas during the first wave of COVID19 in a Canadian centre
Source: Sci Rep. 2022 Nov 27;12:20345. doi: 10.1038/s41598-022-23625-8 (PMC9701679; doi:10.1038/s41598-022-23625-8)
Supplement: Supplementary file 1 — Supplementary Information. [file 41598_2022_23625_MOESM1_ESM.xlsx]

## Sheet: Pre Covid Data Set
Project ID	Time of Patient Arrival (m/d/yyyy)	Time of triage (hh:mm)	Age	Sex	Mode of arrival	Chief complaint	Time of ECG	Time of X-ray	Time of CT	EtOH level	Time of intubation (Minutes from arrival)	Disposition	Time to Disposition from ED (Hours)	Total Hospital Stay (ED and IP) (Days)	30 day mortality	Charlson comorbidity Index (0-33)	Intubated on arrival? Location of intubation	COVID19 result	COVID19 Test location	Injury Severity Score (0-75)	Mechanism of Injury	Nature of Injury	Suicidal attempt	Calculated Time to ECG (hh:mm)	Calculated time to Xray (hh:mm)	Calculated time to CT (hh:mm)	Calculated Time to Intubation
244	22-May-2020	0.4875	29	Female	Ambulance	Level 1 (Anatomic)	No ECG	12:10:00	no ct	Not measured	no intubation	Discharged	1.73	0.08	Alive	0	No intubation	Not done	N/A	1	Mulitple stab wounds to abdomen	Penetrating	Homicide/Assault	#VALUE!	0:28	#VALUE!	#VALUE!
245	21-Apr-2020	0.709028	22	Male	Ambulance	Level 1 (Anatomic)	17:42:00	17:15:00	no ct	38	no intubation	Admitted	2.8	12.96	Alive	0	no intubation	Not done	N/A	9	Stabbing to abdomen	Penetrating	Yes	0:41	0:14	#VALUE!	#VALUE!
246	21-Apr-2020	0.604167	20	Male	Ambulance	Level 2 (Mechanism)	15:43:00	15:23:00	15:04:00	<2	no intubation	Admitted	4.78	14.83	Alive	0	No intubation	Not done	N/A	20	Struck in head by 2 tonne gate	Blunt	no	1:13	0:53	0:34	#VALUE!
247	08-May-2020 18:10	0.756944	30	Male	Ambulance	Level 2 (Mechanism)	19:23:00	19:25:00	19:00:00	Not measured	no intubation	Admitted	6.25	0.71	Alive	not recorded	No intubation	Not done	N/A	5	MVC	Blunt	no	1:13	1:15	0:50	#VALUE!
248	28-May-2020 8:40	0.361111	21	Male	STARS	Level 1 (Anatomic)	09:54:00	No x ray	09:24:00	77	arrived intubated (intubated in PA)	Discharged	25.17	1.04	alive	0	Yes	Negative	JPCH	10	Stabbing to neck	Penetrating	Self Inflicted Injury	1:14	#VALUE!	0:44	#VALUE!
249	22-Apr-2020 11:57	0.497917	64	Female	Ambulance	Level 2 (Mechanism)	12:23:00	12:16:00	13:03:00	Not measured	no intubation	Admitted	12.45	2.21	Alive	2	No intubation	Not done	N/A	17	Rolled quad	Blunt	no	0:26	0:19	1:06	#VALUE!
250	12-Jun-2020 18:25	0.767361	54	Male	Self	Level 2 (Mechanism)	19:02:00	21:47:00	21:35:00	Not measured	no intubation	Discharged	4.15	0.17	Alive	1	No intubation	Not done	N/A	2	Rolled over by car	Blunt	no	0:37	3:22	3:10	#VALUE!
251	17-May-2020 17:01	0.709028	47	Female	Ambulance	Level 2 (Mechanism)	17:32:00	No x ray	18:45:00	<2	no intubation	Admitted	11.93	11.08	Alive	0	No intubation	Not done	N/A	9	Motor bike accident	Blunt	no	0:31	#VALUE!	1:44	#VALUE!
252	11-Jun-2020 15:17	0.636806	41	Male	Ambulance	Level 1 (Mechanism)	No ECG	20:04:00	no ct	Not measured	no intubation	Admitted	2.02	6.83	Alive	0	No intubation	Not done	N/A	5	FALL THROUGH BRIDGE INTO RIVER	Blunt	No	#VALUE!	4:47	#VALUE!	#VALUE!
253	05-Jun-2020 22:33	0.939583	14	Male	Ambulance	Level 2 (Mechanism)	No ECG	23:53:00	no ct	Not measured	no intubation	Discharged	1.72	0.08	Alive	0	No intubation	Not done	N/A	1	Biking accident	Blunt	no	#VALUE!	1:20	#VALUE!	#VALUE!
254	18-Apr-2020 15:15	0.635417	43	Male	Ambulance	Level 1 (Physiologic)	No ECG	No x ray	16:12:00	66	15:28:00	Admitted	0.80625	0.17	Deemed to have brain death on day of arrival	not recorded	No	Negative	RUH	75	Fall Down Stairs	Blunt	unknown	#VALUE!	#VALUE!	0:57	0:13
255	27-May-2020 20:39	0.860417	22	Male	Ambulance	Level 1 (Mechanism)	23:34:00	22:02:00	21:57:00	67	no intubation	Admitted	4.2	3.71	Alive	1	no	Negative	RUH	13	SUICIDE ATTEMPT JUMPING FROM BALCONY	Blunt	Self Inflicted Injury	2:55	1:23	1:18	#VALUE!
256	06-Apr-2020 18:41	0.778472	20	Female	Ambulance	Level 2 (Mechanism)	No ECG	21:04:00	no ct	Not measured	no intubation	Discharged	3.48	0.17	Alive	0	no	Not done	N/A	1	city speed mvc	Blunt	no	#VALUE!	2:23	#VALUE!	#VALUE!
257	04-Jun-2020 14:02	0.584722	16	Female	Ambulance	Level 2 (Mechanism)	10:44:00	No x ray	12:05:00	32	no intubation	Discharged	3.08	0.13	Alive	0	no	Not done	N/A	3	multiple stab wounds to back and abdomen	Penetrating	no	#VALUE!	#VALUE!	#VALUE!	#VALUE!
258	12-May-2020 19:32	0.813889	37	Male	Ambulance	Level 1 (Physiologic)	1:35:00 AM (next day)	21:45:00	20:43:00	35	intubated in Battlefords	Admitted	4.27	0.75	dead May 13 2020 at 1315	unknown	yes	Negative	RUH	75	Unknown reason for injury	Blunt	unknown	#VALUE!	2:13	1:11	#VALUE!
259	01-Apr-2020 19:11	0.799306	30	Male	Ambulance	Level 1 (Anatomic)	No ECG	19:41:00	no ct	Not measured	no intubation	Admitted	3.05	1.75	Alive	0	no	Not done	N/A	9	Jump off bridge	Blunt	No	#VALUE!	0:30	#VALUE!	#VALUE!
260	30-May-2020 21:20	0.888889	29	Male	Ambulance	Level 1 (Physiologic)	22:30:00	03:42 (next day)	22:12:00	Not measured	not recorded, intubated in ED by intubation team	Admitted	5.07	180.54	Alive	0	no	Negative	RUH	25	fall down 5 stairs	Blunt	no	1:10	#VALUE!	0:52	#VALUE!
261	10-Apr-2020 10:36	0.441667	24	Male	Ambulance	Level 2 (Mechanism)	No ECG	No x ray	no ct	Not measured	no intubation	Discharged	0.85	0.04	Alive	0	no	Not done	N/A	1	superficial knife laceration	Penetrating	no	#VALUE!	#VALUE!	#VALUE!	#VALUE!
262	09-May-2020 12:22	0.515278	56	Female	Relative	Level 2 (Mechanism)	No ECG	13:22:00	16:55:00	Not measured	no intubation	Discharged	10.72	0.46	Alive	1	no	Not done	N/A	8	fell off horse	blunt	no	#VALUE!	1:00	4:33	#VALUE!
263	15-Mar-2020 1:23	0.0576389	21	Male	Ambulance	Level 1 (Anatomic)	02:30:00	10:15:00	02:23:00	Not measured	no intubation	Admitted	2.38	4.54	Alive	0	no	Not done	N/A	10	Snowmobile Accident	Blunt	No	1:07	8:52	1:00	#VALUE!
264	05-May-2020 5:58	0.248611	42	Male	Ambulance	Level 2 (Mechanism)	07:24:00	08:50:00	08:41:00	8	no intubation	Discharged	6	0.25	Alive	0	no	Not done	N/A	5	MVC	Blunt	no	1:26	2:52	2:43	#VALUE!
265	20-May-2020 17:40	0.736111	22	Male	Ambulance	Level 1 (Mechanism)	18:08:00	No x ray	18:36:00	<2	no intubation	Discharged	6.52	0.29	Alive	0	no	Not done	N/A	1	Fall	Blunt	No	0:28	#VALUE!	0:56	#VALUE!
266	01-Jun-2020 3:53	0.161806	17	Male	Ambulance	Level 1 (Anatomic)	No ECG	04:09:00	04:37:00	46	no intubation	Discharged	2.35	0.13	Alive	0	no	Not done	N/A	1	Assaulted	Blunt	Homicide/Assault	#VALUE!	0:16	0:44	#VALUE!
267	05-May-2020 22:35	0.940972	17	Male	Self	Level 2 (Mechanism)	No ECG	No x ray	no ct	Not measured	no intubation	Discharged	1.48	0.08	Alive	not recorded	no	Not done	N/A	0	MVC	Blunt	no	#VALUE!	#VALUE!	#VALUE!	#VALUE!
268	24-Apr-2020 22:29	0.936806	39	Male	Ambulance	Level 2 (Mechanism)	No ECG	00:10 (next day)	no ct	Not measured	no intubation	Discharged	2.62	0.13	Alive	0	no	Not done	N/A	1	mvc	Blunt	no	#VALUE!	#VALUE!	#VALUE!	#VALUE!
1	30-May-2019 22:27	0.935417	32	Male	Ambulance	Level 1 (Anatomic)	00:37:00	09:37:00	23:59:00	73	no intubation	Admitted	4.13	3.79	Alive	0	no	Not done	N/A	5	Multiple stab wounds to neck, sucking chest wound	Penetrating	Homicide/Assault	#VALUE!	#VALUE!	1:32	#VALUE!
2	13-May-2019 10:04	0.419444	24	Male	Ambulance	Level 2 (Mechanism)	10:34:00	No x ray	12:34:00	Not measured	no intubation	Discharged	3.28	0.13	Alive	0	no	Not done	N/A	1	MVC	Blunt	no	0:30	#VALUE!	2:30	#VALUE!
3	28-May-2019 21:47	0.907639	20	Female	Ambulance	Level 2 (Mechanism)	No ECG	22:50:00	no ct	<2	no intubation	Discharged	2.33	0.13	Alive	0	no	Not done	N/A	1	MVC	Blunt	no	#VALUE!	1:03	#VALUE!	#VALUE!
4	20-May-2019 20:59	0.874306	39	Male	Ambulance	Level 1 (Mechanism)	21:28:00	21:17:00	no ct	71	no intubation	Discharged	19.48	0.83	Alive	0	no	Not done	N/A	1	JUMP FROM BRIDGE	Blunt	Self Inflicted Injury	0:29	0:18	#VALUE!	#VALUE!
5	29-Apr-2019 8:33	0.35625	27	Male	Ambulance	Level 1 (Mechanism)	No ECG	08:55:00	09:16:00	<2	no intubation	Admitted	10.7	4.38	Alive	0	no	Not done	N/A	4	Passenger in truck, truck struck a brick building	Blunt	No	#VALUE!	0:22	0:43	#VALUE!
6	25-May-2019 12:35	0.524306	25	Male	Ambulance	Level 1 (Anatomic)	14:38:00	12:59:00	14:23:00	Not measured	no intubation	Admitted	3.32	6.25	Alive	0	no	Not done	N/A	9	Stabbing	Penetrating	Homicide/Assault	2:03	0:24	1:48	#VALUE!
7	09-Apr-2019 18:08	0.755556	51	Male	Ambulance	Level 2 (Mechanism)	18:28:00	20:40:00	20:17:00	<2	no intubation	Admitted	29.72	3.88	Alive	1	no	Not done	N/A	6	fall through roof	Blunt	no	0:20	2:32	2:09	#VALUE!
8	02-May-2019 23:51	0.99375	42	Male	Ambulance	Level 1 (Anatomic)	No ECG	No x ray	00:31:00	21	no intubation	Admitted	2.08	4.67	Alive	not recorded	no	Not done	N/A	9	Stabbing	Penetrating	Homicide/Assault	#VALUE!	#VALUE!	#VALUE!	#VALUE!
9	11-Apr-2019 23:04	0.961111	27	Male	Ambulance	Level 1 (Anatomic)	23:37:00	23:27:00	no ct	68	no intubation	Admitted - Never Left ED	11.27	0.46	Alive	0	no	Not done	N/A	1	STABBING	Penetrating	Homicide/Assault	0:33	0:23	#VALUE!	#VALUE!
10	30-May-2019 17:51	0.74375	32	Male	Ambulance	Level 1 (Anatomic)	18:53:00	18:09:00	no ct	Not measured	no intubation	Admitted	5.75	5.71	Alive	0	no	Not done	N/A	5	Contact with sharp glass	Penetrating	No	1:02	0:18	#VALUE!	#VALUE!
11	29-May-2019 10:29	0.436806	16	Female	Ambulance	Level 2 (Mechanism)	No ECG	11:16:00	no ct	Not measured	no intubation	Discharged	2.1	0.08	Alive	0	no	Not done	N/A	1	MVC	Blunt	no	#VALUE!	0:47	#VALUE!	#VALUE!
12	17-Mar-2019 8:49	0.367361	37	Male	Ambulance/STARS	Level 1 (Anatomic)	10:09:00	09:05:00	10:12:00	Not measured	no intubation	Admitted	55.4	9.21	Alive	not recorded	no	Not done	N/A	18	STABBED	Penetrating	Homicide/Assault	1:20	0:16	1:23	#VALUE!
13	16-May-2019 18:40	0.777778	23	Female	Ambulance/STARS	Level 1 (Mechanism)	03:37:00	19:15:00	21:09:00	15	intubated in home hospital (Lloyd)	Admitted	6.18	28.33	died Jun 14 2019 at 02:17	unknown	yes	Not done	N/A	24	SVR	Blunt	No	#VALUE!	0:35	2:29	#VALUE!
14	18-Apr-2019 23:48	0.991667	43	Male	Ambulance	Level 2 (Mechanism)	01:45:00	00:37:00	01:05:00	40	no intubation	Admitted	15.82	4.75	Alive	0	no	Not done	N/A	9	SVR	Blunt	no	#VALUE!	#VALUE!	#VALUE!	#VALUE!
15	19-Apr-2019 2:27	0.102083	22	Female	Ambulance	Level 2 (Mechanism)	02:37:00	03:18:00	03:49:00	69	no intubation	Discharged	10.7	0.46	Alive	not recorded	no	Not done	N/A	1	MVC	Blunt	no	0:10	0:51	1:22	#VALUE!
16	30-May-2019 2:47	0.115972	5	Male	Ambulance	Level 2 (Mechanism)	no ECG	No x ray	no ct	Not measured	no intubation	Discharged	4.08	0.17	Alive	0	no	Not done	N/A	0	MVC	Blunt	no	#VALUE!	#VALUE!	#VALUE!	#VALUE!
17	01-Apr-2019 22:18	0.929167	4	Male	Air amb/peds transport	Level 1 (Mechanism)	No ECG	05:39 next day	no CT	Not measured	intubated in Tisdale	Admitted	6.1	10.63	Alive	0	yes	Not done	N/A	21	PEDESTRIAN HIT BY VEHICLE	Blunt	No	#VALUE!	#VALUE!	#VALUE!	#VALUE!
18	14-Apr-2019 18:02	0.751389	61	Male	Ambulance	Level 1 (Mechanism)	18:36:00	18:22:00	19:31:00	<2	no intubation	Admitted	2.95	5	Alive	2	no	Not done	N/A	13	Motorcycle accident	Blunt	No	0:34	0:20	1:29	#VALUE!
19	20-Mar-2019 9:27	0.39375	33	Male	Ambulance	Level 1 (Mechanism)	11:38:00	10:01:00	10:17:00	<2	no intubation	Discharged	3.9	0.17	Alive	not recorded	no	Not done	N/A	2	FELL 25' THROUGH ROOF	Blunt	No	2:11	0:34	0:50	#VALUE!
20	23-Mar-2019 5:08	0.213889	25	Male	STARS	Level 1 (Anatomic)	06:07:00	05:38:00	07:37:00	Not measured	no intubation	Admitted	23.05	2.33	Alive	0	no	Not done	N/A	1	stabbing	Penetrating	Homicide/Assault	0:59	0:30	2:29	#VALUE!
21	04-Apr-2019 16:11	0.674306	13	Male	Ambulance	Level 1 (Mechanism)	No ECG	No x ray	17:30:00	Not measured	no intubation	Discharged	1.82	0.08	Alive	0	no	Not done	N/A	2	PEDESTRIAN VS CAR	Blunt	No	#VALUE!	#VALUE!	1:19	#VALUE!
22	02-Jun-2019 21:10	0.881944	29	Female	Ambulance	Level 1 (Special Populations)	21:57:00	No x ray	no ct	<2	no intubation	Admitted	3.05	0.75	Alive	0	no	Not done	N/A	1	Van vs Car	Blunt	No	0:47	#VALUE!	#VALUE!	#VALUE!
23	26-Mar-2019 19:17	0.803472	26	Male	STARS	Level 1 (Mechanism)	No ECG	No x ray	20:11:00	3	intubated with STARS	Admitted	6.6	2.75	Alive	0	yes	Not done	N/A	14	ATV vs SUV	Blunt	No	#VALUE!	#VALUE!	0:54	#VALUE!
24	04-May-2019 13:07	0.546528	66	Male	Ambulance	Level 1 (Anatomic)	14:18:00	13:32:00	no ct	Not measured	no intubation	Admitted	3.47	1.08	Alive	2	no	Not done	N/A	1	Tractor caught on fire	Burn	No	1:11	0:25	#VALUE!	#VALUE!
25	24-May-2019 23:30	0.979167	64	Male	Ambulance	Level 1 (Anatomic)	21:30:00	13:52:00	00:25 next day	<2	no intubation	Admitted	14.4	4.5	Alive	4	no	Not done	N/A	10	Stabbing	Penetrating	Homicide/Assault	#VALUE!	#VALUE!	#VALUE!	#VALUE!
26	12-May-2019 0:09	0.00625	28	Male	Ambulance	Level 1 (Anatomic)	00:45:00	00:34:00	01:42:00	<2	no intubation	Admitted - Never Left ED	19.4	0.79	Alive	0	no	Not done	N/A	1	Shot with sawed off shotgun	Penetrating	Homicide/Assault	0:36	0:25	1:33	#VALUE!
27	13-Jun-2019 18:35	0.774306	77	Male	Ambulance	Level 2 (Mechanism)	20:14:00	No x ray	21:01:00	Not measured	no intubation	Discharged	3.83	0.17	Alive	3	no	Not done	N/A	1	MVC	blunt	no	1:39	#VALUE!	2:26	#VALUE!
28	14-May-2019 19:54	0.829167	48	Male	Ambulance	Level 2 (Mechanism)	20:17:00	No x ray	21:10:00	<2	no intubation	Admitted	45.4	2.92	Alive	1	no	Not done	N/A	1	MVC	blunt	no	0:23	#VALUE!	1:16	#VALUE!
29	06-Apr-2019 19:27	0.810417	45	Male	Ambulance	Level 2 (Mechanism)	20:00:00	20:15:00	21:18:00	Not measured	no intubation	Discharged	4.75	0.21	Alive	2	no	Not done	N/A	1	Peds vs car	blunt	no	0:33	0:48	1:51	#VALUE!
30	05-May-2019 15:15	0.635417	25	Male	Friend	Level 2 (Mechanism)	No ECG	15:55:00	15:38:00	Not measured	no intubation	Left Against Med Advice	2.47	0.08	alive	0	no	Not done	N/A	2	fall through roof	blunt	no	#VALUE!	0:40	0:23	#VALUE!
31	10-Jun-2019 17:05	0.711806	23	Female	Self	Level 2 (Mechanism)	17:39:00	19:05:00	22:31:00	36	no intubation	Admitted	25.12	6.71	Alive	0	no	Not done	N/A	1	Head on MVC	blunt	yes	0:34	2:00	5:26	#VALUE!
32	03-Jun-2019 13:26	0.559722	19	Female	Relative	Level 2 (Mechanism)	No ECG	15:06:00	no ct	Not measured	no intubation	Discharged	6.25	0.25	Alive	0	no	Not done	N/A	1	single vehicle MVC	Blunt	no	#VALUE!	1:40	#VALUE!	#VALUE!
33	02-May-2019 19:02	0.793056	18	Male	Ambulance	Level 1 (Anatomic)	19:41:00	19:11:00	19:33:00	<2	no intubation	Admitted	4.35	0.63	Alive	0	no	Not done	N/A	1	Stabbing	Penetrating	Homicide/Assault	0:39	0:09	0:31	#VALUE!
34	27-Mar-2019 0:46	0.0319444	55	Male	Ambulance	Level 1 (Anatomic)	No ECG	01:15:00	01:50:00	46	no intubation	Admitted	12.62	1.54	Alive	1	no	Not done	N/A	4	stabbing	Penetrating	Homicide/Assault	#VALUE!	0:29	1:04	#VALUE!
35	12-May-2019 16:52	0.702778	48	Male	Ambulance	Level 2 (Mechanism)	18:38:00	19:49:00	19:25:00	Not measured	no intubation	Admitted	8.32	0.83	Alive	0	no	Not done	N/A	2	?struck by vehicle vs assault	blunt	no	1:46	2:57	2:33	#VALUE!
36	08-Jun-2019 6:53	0.286806	18	Female	Ambulance	Level 2 (Mechanism)	08:15:00	11:40:00	no ct	29	no intubation	Discharged	7.1	0.29	Alive	0	no	Not done	N/A	1	single vehicle MVC	Blunt	no	1:22	4:47	#VALUE!	#VALUE!
37	23-May-2019 21:47	0.907639	31	Male	Relative	Level 1 (Mechanism)	No ECG	23:14:00	23:14:00	Not measured	no intubation	Discharged	2.27	0.13	Alive	0	no	Not done	N/A	1	FELL OFF AND CRUSHED BY HORSE	Blunt	No	#VALUE!	1:27	1:27	#VALUE!
38	26-Mar-2019 12:19	0.513194	64	Male	Ambulance	Level 2 (Mechanism)	13:39:00	15:35:00	16:07:00	Not measured	no intubation	Discharged	5.38	0.21	Alive	3	no	Not done	N/A	1	MVC	blunt	no	1:20	3:16	3:48	#VALUE!
39	10-Apr-2019 7:39	0.31875	69	Male	Ambulance	Level 2 (Mechanism)	08:59:00	09:43:00	13:57:00	Not measured	no intubation	Discharged	6.15	0.25	Alive	3	no	Not done	N/A	1	single vehicle MVC	blunt	no	1:20	2:04	6:18	#VALUE!
40	04-May-2019 17:39	0.735417	34	Male	Ambulance	Level 1 (Anatomic)	17:49:00	17:54:00	18:21:00	Not measured	no intubation	Admitted	6.37	3.71	Alive	0	no	Not done	N/A	4	Stabbing	Penetrating	Homicide/Assault	0:10	0:15	0:42	#VALUE!
41	03-Apr-2019 6:31	0.271528	30	Male	STARS	Level 1 (Anatomic)	08:08:00	06:53:00	07:56:00	53	no intubation	Admitted	34.72	3.33	Alive	not recorded	no	Not done	N/A	5	assault by sharp object	Penetrating	Homicide/Assault	1:37	0:22	1:25	#VALUE!
42	26-Mar-2019 12:23	0.515972	66	Female	Ambulance	Level 2 (Mechanism)	12:46:00	16:50:00	16:25:00	Not measured	no intubation	Discharged	7.85	0.33	Alive	3	no	Not done	N/A	3	T-bone MVC	blunt	no	0:23	4:27	4:02	#VALUE!
43	03-Jun-2019 10:34	0.440278	68	Female	Ambulance	Level 2 (Mechanism)	15:00:00	14:32:00	no CT	Not measured	no intubation	Discharged	9.02	0.38	Alive	3	no	Not done	N/A	1	MVC	blunt	no	4:26	3:58	#VALUE!	#VALUE!
44	22-Apr-2019 15:36	0.65	54	Female	Ambulance	Level 2 (Mechanism)	16:05:00	18:18:00	19:58:00	<2	no intubation	Admitted	7.63	4.96	Alive	1	no	Not done	N/A	5	MVC	blunt	no	0:29	2:42	4:22	#VALUE!
45	12-Apr-2019 21:06	0.879167	37	Male	Ambulance	Level 1 (Mechanism)	21:24:00	21:36:00	22:19:00	not measured	no intubation	Discharged	3.32	0.13	Alive	0	No intubation	Not done	N/A	1	PEDAL CYCLIST HIGHWAY COLLISION	Blunt	No	0:18	0:30	1:13	#VALUE!
46	28-Apr-2019 8:48	0.366667	33	Male	Ambulance	Level 1 (Anatomic)	09:37:00	09:16:00	no ct	62	10:01:00	Discharge/Trf Acute Hosp	2.7	0.13	Alive	0	no, intubated in ED	Not done	N/A	9	FIRE PIT	Burn	No	0:49	0:28	#VALUE!	1:13
47	19-Mar-2019 1:19	0.0548611	15	Male	Ambulance	Level 1 (Mechanism)	No ECG	04:35:00	02:06:00	6	no intubation	Discharged	3.58	0.13	Alive	0	no	Not done	N/A	1	passenger in vehicle rollover	Blunt	No	#VALUE!	3:16	0:47	#VALUE!
48	27-Apr-2019 22:44	0.947222	19	Male	Ambulance	Level 2 (Mechanism)	No ECG	No x ray	23:59:00	<2	no intubation	Discharged	4.33	0.21	Alive	0	no	Not done	N/A	1	MVC	blunt	no	#VALUE!	#VALUE!	1:15	#VALUE!
49	25-May-2019 3:13	0.134028	15	Female	Ambulance	Level 2 (Mechanism)	No ECG	04:46:00	no ct	Not measured	no intubation	Admitted	11.28	3.5	Alive	0	no	Not done	N/A	5	ATV accident	blunt	no	#VALUE!	1:33	#VALUE!	#VALUE!
50	11-May-2019 19:13	0.800694	26	Male	Ambulance	Level 2 (Mechanism)	No ECG	No x ray	20:20:00	Not measured	no intubation	Admitted	9.12	1.71	Alive	0	no	Not done	N/A	5	BMX accident	blunt	no	#VALUE!	#VALUE!	1:07	#VALUE!
51	24-Mar-2019 1:56	0.0805556	19	Male	Ambulance	Level 1 (Physiologic)	02:49:00	No x ray	02:37:00	<2	no intubation	Admitted - Never Left ED	35.78	1.5	Alive	0	no	Not done	N/A	10	fall from skateboard	Blunt	No	0:53	#VALUE!	0:41	#VALUE!
52	19-May-2019 16:59	0.707639	73	Male	STARS	Level 1 (Physiologic)	19:09:00	17:23:00	17:43:00	<2	intubated in Melfort	Admitted	1.65	40.04	Alive	5	yes	Not done	N/A	9	fall	Blunt	No	2:10	0:24	0:44	#VALUE!
53	02-May-2019 11:23	0.474306	69	Male	Ambulance	Level 2 (Mechanism)	No ECG	14:52:00	13:42:00	Not measured	no intubation	Discharged	3.8	0.17	Alive	3	no	Not done	N/A	2	fall down stairs	blunt	no	#VALUE!	3:29	2:19	#VALUE!
54	06-Apr-2019 18:35	0.774306	68	Male	Ambulance	Level 1 (Anatomic)	16:49:00	16:27:00	19:52:00	<2	no intubation	Admitted	4.37	24.71	Alive	3	no	Not done	N/A	5	Self inflicted laceration	Penetrating	Self Inflicted Injury	#VALUE!	#VALUE!	1:17	#VALUE!
55	05-May-2019 16:32	0.688889	62	Male	Ambulance	Level 2 (Mechanism)	18:39:00	18:01:00	18:17:00	Not measured	no intubation	Admitted	6.78	3.79	Alive	2	no	Not done	N/A	8	fall from 11 feet	blunt	no	2:07	1:29	1:45	#VALUE!
56	06-Jun-2019 0:02	0.00138889	56	Female	Ambulance	Level 2 (Mechanism)	01:46:00	13:22:00	02:16:00	4	no intubation	Discharged	21.48	0.88	Alive	3	no	Not done	N/A	5	Jump off bridge	blunt	yes	1:44	13:20	2:14	#VALUE!
57	20-Mar-2019 15:00	0.625	21	Male	Ambulance	Level 2 (Mechanism)	15:39:00	17:42:00	17:31:00	<2	no intubation	Admitted - Never Left ED	30.53	1.25	Alive	0	no	Not done	N/A	5	single vehicle MVC	Blunt	unknown	0:39	2:42	2:31	#VALUE!
58	16-Mar-2019 14:25	0.600694	45	Male	Ambulance	Level 1 (Anatomic)	No ECG	14:44:00	15:34:00	<2	no intubation	Discharged	3.33	0.13	Alive	1	no	Not done	N/A	1	CONTACT WITH SHARP OBJECT	Penetrating	No	#VALUE!	0:19	1:09	#VALUE!
59	20-Apr-2019 15:57	0.664583	31	Male	Ambulance	Level 2 (Mechanism)	No ECG	No x ray	17:48:00	Not measured	no intubation	Discharged	2.63	0.13	Alive	0	no	Not done	N/A	1	thrown from an auger	blunt	no	#VALUE!	#VALUE!	1:51	#VALUE!
60	28-Apr-2019 18:49	0.784028	13	Female	Ambulance	Level 1 (Anatomic)	19:04:00	19:05:00	21:40:00	34	no intubation	Admitted	7.93	2.67	Alive	0	no	Not done	N/A	4	Stabbing	Penetrating	Homicide/Assault	0:15	0:16	2:51	#VALUE!
61	31-May-2019 4:56	0.205556	20	Female	Air amb	Level 2 (Mechanism)	05:32:00	09:54:00	07:30:00	<2	no intubation	Admitted	15.92	10.5	Alive	0	no	Not done	N/A	9	single vehicle MVC	Blunt	no	0:36	4:58	2:34	#VALUE!
62	07-May-2019 17:03	0.710417	40	Male	Self	Level 2 (Mechanism)	no ECG	19:35:00	19:17:00	51	no intubation	Discharged	6.1	0.25	Alive	not recorded	no	Not done	N/A	2	fall off ladder	blunt	no	#VALUE!	2:32	2:14	#VALUE!
63	15-Mar-2019 0:12	0.00833333	59	Male	Air ambulance	Level 1 (Anatomic)	00:32:00	00:35:00	no ct	Not measured	intubated in Nipawin	Admitted	0.65	0.63	Alive	1	yes	Not done	N/A	1	House Fire	Blunt	No	0:20	0:23	#VALUE!	#VALUE!
64	07-Apr-2019 5:35	0.232639	32	Male	Ambulance	Level 1 (Physiologic)	08:26:00	09:04:00	07:49:00	7	not recorded	Admitted	7.97	501.17	Alive	0	no	Not done	N/A	27	single vehicle MVC	blunt	unknown	2:51	3:29	2:14	#VALUE!
65	02-Jun-2019 14:16	0.594444	48	Male	Ambulance	Level 1 (Mechanism)	no ECG	15:33:00	16:06:00	Not measured	not intubated in ED	Admitted	6.97	40.08	Alive	0	no	Not done	N/A	17	motorcycle struck by car	blunt	no	#VALUE!	1:17	1:50	#VALUE!
66	02-May-2019 22:26	0.934722	33	Male	Self	Level 1 (Anatomic)	no ECG	No x ray	no ct	Not measured	not intubated	Discharged	1.72	0.08	Alive	0	no	Not done	N/A	1	STRUCK BY ALUMINUM SHEET WHILE CUTTING	Penetrating	No	#VALUE!	#VALUE!	#VALUE!	#VALUE!
67	01-Jun-2019 14:20	0.597222	37	Male	Ambulance	Level 2 (Mechanism)	No ECG	18:57:00	16:27:00	29	not intubated	Discharged	9.33	0.38	Alive	0	no	Not done	N/A	2	struck by ATV	blunt	no	#VALUE!	4:37	2:07	#VALUE!
68	20-Mar-2019 16:44	0.697222	23	Male	Ambulance	Level 1 (Anatomic)	17:39:00	16:59:00	18:10:00	56	not intubated	Admitted - Never Left ED	23.77	1	Alive	0	no	Not done	N/A	9	HIT WITH MACHETE AND BAT	Penetrating	Homicide/Assault	0:55	0:15	1:26	#VALUE!
69	02-Jun-2019 1:43	0.0715278	10	Male	Ambulance	Level 1 (Mechanism)	No ECG	02:20:00	no ct	Not measured	not intubated	Discharged	8.62	0.38	Alive	0	no	Not done	N/A	1	PEDAL CYCLIST VS CAR	Blunt	No	#VALUE!	0:37	#VALUE!	#VALUE!
70	11-Jun-2019 1:05	0.0451389	64	Male	Ambulance	Level 2 (Mechanism)	No ECG	13:32:00	04:18:00	Not measured	not intubated	Admitted	16.13	6.79	Alive	2	no	Not done	N/A	4	fall through scaffolding	blunte	no	#VALUE!	12:27	3:13	#VALUE!
71	08-Apr-2019 19:47	0.824306	34	Male	Ambulance	Level 1 (Mechanism)	21:38:00	20:19:00	20:57:00	26	not intubated	Admitted	5.77	7.75	Alive	0	no	Not done	N/A	12	MOTORCYCLE DRIVER COLLISION WITH DEER	Blunt	No	1:51	0:32	1:10	#VALUE!
72	31-May-2019 9:02	0.376389	28	Female	Ambulance	Level 1 (Anatomic)	09:37:00	09:38:00	no ct	Not measured	not intubated	Discharged	5.23	0.21	Alive	0	no	Not done	N/A	1	STABBING	Penetrating	Homicide/Assault	0:35	0:36	#VALUE!	#VALUE!
73	19-Mar-2019 22:09	0.922917	21	Male	STARS	Level 1 (Physiologic)	03:23:00	22:28:00	22:56:00	36	intubated in Kindersley	Admitted	4.05	0.54	Alive	unknown	yes	Not done	N/A	25	Left arm vascular injury ?punched glass	penetrating	unknown	#VALUE!	0:19	0:47	#VALUE!
74	28-May-2019 11:11	0.465972	55	Male	Ambulance	Level 2 (Mechanism)	11:43:00	No x ray	12:39:00	Not measured	not intubated	Discharged	3.03	0.13	Alive	1	no	Not done	N/A	2	single vehicle MVC	blunt	no	0:32	#VALUE!	1:28	#VALUE!
75	01-Jun-2019 1:02	0.0430556	31	Female	Ambulance	Level 1 (Anatomic)	02:17:00	No x ray	01:43:00	<2	not intubated	Admitted	10.27	3.63	Alive	0	no	Not done	N/A	5	Stabbing	Penetrating	Homicide/Assault	1:15	#VALUE!	0:41	#VALUE!
76	29-Mar-2019 19:19	0.804861	30	Male	Relative	Level 2 (Mechanism)	20:04:00	20:53:00	no ct	Not measured	not intubated	Discharged	1.92	0.08	Alive	0	no	Not done	N/A	1	single vehicle MVC	blunt	no	0:45	1:34	#VALUE!	#VALUE!
77	06-Apr-2019 18:09	0.75625	23	Male	Air amb	Level 2 (Mechanism)	18:35:00	18:57:00	19:05:00	93	not intubated	Discharged	6.75	0.25	Alive	0	no	Not done	N/A	1	found down	blunt	unknown	0:26	0:48	0:56	#VALUE!
78	01-Jun-2019 23:58	0.998611	55	Male	Ambulance	Level 2 (Mechanism)	00:22:00	21:01:00	01:26:00	<2	not intubated	Admitted	7.07	11.63	Alive	2	no	Not done	N/A	9	single vehicle MVC	blunt	no	0.0166667	#VALUE!	0.0611111	#VALUE!
79	17-Apr-2019 0:30	0.0208333	37	Female	Ambulance	Level 2 (Mechanism)	01:17:00	no xray	01:48:00	<2	not intubated	Discharged	8.73	0.38	Alive	0	no	Not done	N/A	2	high speed MVC	blunt	no	0:47	#VALUE!	1:18	#VALUE!
80	01-Apr-2019 21:02	0.876389	29	Male	Ambulance	Level 1 (Anatomic)	22:13:00	21:41:00	01:34:00	59	not intubated	Admitted	18.95	4.67	alive	0	no	Not done	N/A	1	ASSAULT SHARP OBJECT	Penetrating	Homicide/Assault	1:11	0:39	0.188889	#VALUE!
81	30-Mar-2019 17:02	0.709722	29	Male	Ambulance	Level 2 (Mechanism)	21:37:00	18:51:00	no CT	Not measured	not intubated	Admitted	5.28	3.96	Alive	0	no	Not done	N/A	2	single vehicle MVC	blunt	no	4:35	1:49	#VALUE!	#VALUE!
82	06-May-2019 6:17	0.261806	62	Male	Ambulance	Level 2 (Mechanism)	07:34:00	13:06:00	07:26:00	<2	not intubated	Admitted	9.2	7.29	Alive	2	no	Not done	N/A	2	single vehicle MVC	blunt	no	1:17	6:49	1:09	#VALUE!
83	29-Apr-2019 19:00	0.791667	33	Male	STARS	Level 1 (Anatomic)	No ECG	19:21:00	20:11:00	<2	not intubated	Admitted	3.07	24.79	Alive	0	no	Not done	N/A	8	Assault by other gunshot	Penetrating	Homicide/Assault	#VALUE!	0:21	1:11	#VALUE!
84	17-Apr-2019 2:12	0.0916667	20	Female	Ambulance	Level 1 (Physiologic)	03:24:00	03:04:00	03:14:00	81	02:40:00	Discharged	11.15	0.46	Alive	0	no	Not done	N/A	1	FALL OFF CURB	Blunt	No	1:12	0:52	1:02	0:28
85	21-Apr-2019 19:09	0.797917	41	Male	Air ambulance	Level 1 (Anatomic)	20:49:00	19:34:00	no CT	Not measured	intubated in Nipawin by air amb	Admitted	1.18	0.92	Alive	1	yes	Not done	N/A	2	Burns to face and neck	Burn	no	1:40	0:25	#VALUE!	#VALUE!
86	11-Jun-2019 16:29	0.686806	35	Female	Ambulance	Level 1 (Anatomic)	No ECG	16:54:00	no CT	<2	not intubated	Admitted	3.82	1.21	Alive	0	no	Not done	N/A	1	Self harm with knife	Penetrating	Self Inflicted Injury	#VALUE!	0:25	#VALUE!	#VALUE!
87	13-Apr-2019 0:46	0.0319444	17	Female	Ambulance	Level 2 (Mechanism)	03:20:00	no xray	02:32:00	Not measured	not intubated	Discharged	3.32	0.17	Alive	0	no	Not done	N/A	1	single vehicle MVC	blunt	no	2:34	#VALUE!	1:46	#VALUE!
88	20-May-2019 0:31	0.0215278	53	Female	Ambulance	Level 2 (Mechanism)	No ECG	01:40:00	02:29:00	<2	not intubated	Admitted	4.5	8.58	Alive	1	no	Not done	N/A		fell off horse, horse felll on pt	blunt	no	#VALUE!	1:09	1:58	#VALUE!
89	17-Mar-2019 21:10	0.881944	25	Male	Ambulance	Level 1 (Anatomic)	No ECG	21:36:00	22:35:00	<2	21:37:00	Left Against Med Advice	8.47	0.33	Alive	0	no	Not done	N/A	1	UNKNOWN CAUSE OF PENETRATING WOUNDS	Penetrating	unknown	#VALUE!	0:26	1:25	0:27
90	31-May-2019 6:23	0.265972	22	Male	STARS	Level 1 (Anatomic)	06:44:00	no xray	03:13:00	Not measured	not intubated	Discharged	8	0.33	Alive	unknown	no	Not done	N/A	1	ASSAULT BY BLUNT OBJECT	Blunt	Homicide/Assault	0:21	#VALUE!	#VALUE!	#VALUE!
91	11-Jun-2019 7:52	0.327778	65	Female	Ambulance	Level 1 (Mechanism)	10:18:00	09:28:00	08:55:00	Not measured	not intubated	Admitted	17.9	3.29	Alive	2	no	Not done	N/A	10	Bicycle vs Car	Blunt	No	2:26	1:36	1:03	#VALUE!
92	20-Apr-2019 21:53	0.911806	32	Male	Ambulance	Level 1 (Anatomic)	No ECG	10:35:00	no CT	Not measured	intubated on arrival	Expired	3.65	0.17	Dead	unknown	yes	Not done	N/A	75	SMALL CALIBER gsw	Penetrating	Homicide/Assault	#VALUE!	#VALUE!	#VALUE!	#VALUE!
93	01-May-2019 14:59	0.624306	28	Male	Ambulance	Level 2 (Mechanism)	17:26:00	21:51:00	16:40:00	Not measured	15:55:00	Admitted	5.42	46.42	Alive	unknown	no	Not done	N/A	25	Fall down cliff while biking	blunt	no	2:27	6:52	1:41	0:56
94	02-Apr-2019 14:37	0.609028	16	Female	Ambulance	Level 2 (Mechanism)	No ECG	no xray	no ct	<2	not intubated	Discharged	2.87	0.13	Alive	0	no	Not done	N/A	1	MVC	blunt	no	#VALUE!	#VALUE!	#VALUE!	#VALUE!
95	13-Jun-2019 13:09	0.547917	23	Male	Air amb	Level 1 (Physiologic)	15:52:00	13:58:00	14:23:00	not measured	intubated on arrival	Admitted	4	26.88	Alive	0	yes	Not done	N/A	17	VEHICLE COLLISION WITH POWER POLE, UNRESTRAINED	Blunt	No	2:43	0:49	1:14	#VALUE!
96	21-Apr-2019 3:28	0.144444	24	Female	Ambulance	Level 1 (Mechanism)	05:35:00	05:02:00	04:31:00	3	no intubation	Admitted	10.23	5.42	Alive	0	no	Not done	N/A	9	Golf Cart hit by Car	Blunt	No	2:07	1:34	1:03	#VALUE!
97	17-Apr-2019 18:21	0.764583	88	Male	Relative	Level 2 (Mechanism)	No ECG	20:20:00	no ct	Not measured	no intubation	Admitted - Never Left ED	18.82	0.79	Alive	5	no	Not done	N/A	4	Fall off truck bed	blunt	no	#VALUE!	1:59	#VALUE!	#VALUE!
98	31-Mar-2019 23:34	0.981944	84	Male	Ambulance	Level 1 (Special Populations)	No ECG	23:58:00	13:03:00	<2	no intubation	Admitted	17.7	2.58	Alive	4	no	Not done	N/A	5	COLLISION WITH MOOSE	Blunt	No	#VALUE!	0:24	#VALUE!	#VALUE!
99	16-Apr-2019 20:47	0.865972	61	Male	Ambulance	Level 1 (Physiologic)	22:57:00	21:32:00	22:03:00	57	21:19:00	Admitted	4.35	49.58	Alive	2	no	Not done	N/A	21	Fall down stairs	Blunt	No	2:10	0:45	1:16	0:32
100	21-Apr-2019 3:32	0.147222	21	Female	Relative	Level 1 (Mechanism)	04:14:00	03:53:00	no ct	Not measured	not intubated	Discharged	6.68	0.29	Alive	unknown	no	Not done	N/A	1	PASSENGER OF GOLF CART IN COLLISION	Blunt	No	0:42	0:21	#VALUE!	#VALUE!
101	28-Apr-2019 17:26	0.726389	22	Female	Ambulance	Level 1 (Anatomic)	22:45:00	17:55:00	20:39:00	52	not intubated	Admitted	21.27	2.96	Alive	0	no	Not done	N/A	10	Stabbing	Penetrating	Homicide/Assault	5:19	0:29	3:13	#VALUE!
102	16-Apr-2019 17:57	0.747917	60	Male	Ambulance	Level 2 (Mechanism)	No ECG	19:05:00	18:49:00	<2	not intubated	Admitted	6.7	4.71	Alive	2	no	Not done	N/A	5	Fall from height >10 feet	blunt	no	#VALUE!	1:08	0:52	#VALUE!
103	11-May-2019 15:59	0.665972	70	Male	Self	Level 2 (Mechanism)	17:01:00	18:40:00	18:10:00	Not measured	not intubated	Discharged	5.48	0.25	Alive	3	no	Not done	N/A	2	fall off ladder	blunt	no	1:02	2:41	2:11	#VALUE!
104	02-Jun-2019 14:39	0.610417	51	Female	Ambulance	Level 2 (Mechanism)	No ECG	16:59:00	16:37:00	Not measured	not intubated	Discharged	2.98	0.13	Alive	1	no	Not done	N/A	1	single vehicle MVC	blunt	no	#VALUE!	2:20	1:58	#VALUE!
105	29-Apr-2019 6:32	0.272222	30	Female	Ambulance	Level 1 (Mechanism)	07:11:00	06:47:00	no ct	17	1900-01-12	Admitted	6.95	3.54	Alive	0	no	Not done	N/A	22	Pedestrian Vs Car	Blunt	No	0:39	0:15	#VALUE!	17:28
106	31-May-2019 6:19	0.263194	22	Male	STARS	Level 1 (Anatomic)	06:50:00	no xray	08:43:00	Not measured	not intubated	Discharged	3.58	0.13	Alive	0	no	Not done	N/A	1	ASSAULT WITH HATCHET	Penetrating	Homicide/Assault	0:31	#VALUE!	2:24	#VALUE!
107	31-May-2019 4:53	0.203472	18	Female	Air ambulance	Level 1 (Physiologic)	08:35:00	05:39:00	06:44:00	Not measured	intubated on arrival	Admitted	7.48	11.33	Alive	0	yes	Not done	N/A	18	SVR	Blunt	No	3:42	0:46	1:51	#VALUE!
108	20-Apr-2019 10:20	0.430556	86	Female	Ambulance	Level 2 (Mechanism)	10:37:00	16:25:00	11:52:00	Not measured	no intubation	Admitted	4.98	1.17	Alive	5	no	Not done	N/A	5	MVC	blunt	no	0:17	6:05	1:32	#VALUE!
109	26-Apr-2019 16:08	0.672222	81	Male	Ambulance	Level 2 (Mechanism)	16:55:00	17:28:00	no ct	Not measured	no intubation	Discharged	3.13	0.13	Alive	4	no	Not done	N/A	1	MVC	blunt	no	0:47	1:20	#VALUE!	#VALUE!
110	12-May-2019 21:55	0.913194	66	Male	Ambulance	Level 1 (Mechanism)	01:08 next day	22:15:00	00:33 next day	45	no intubation	Admitted	7.4	52.67	Alive	2	no	Not done	N/A	6	MOTORCYCLE COLLISION WITH BURM	Blunt	No	#VALUE!	0:20	#VALUE!	#VALUE!
111	22-Mar-2019 17:41	0.736806	59	Male	Ambulance	Level 2 (Mechanism)	no ECG	19:48:00	19:18:00	Not measured	no intubation	Discharged	3.18	0.13	Alive	1	no	Not done	N/A	1	MVC	blunt	no	#VALUE!	2:07	1:37	#VALUE!
112	22-Apr-2019 14:04	0.586111	32	Male	Ambulance	Level 2 (Mechanism)	no ECG	no xray	no ct	Not measured	no intubation	Discharged	2.95	0.13	Alive	unknown	no	Not done	N/A	1	MVC	blunt	no	#VALUE!	#VALUE!	#VALUE!	#VALUE!
113	21-Mar-2019 15:58	0.665278	17	Male	Air ambulance	Level 1 (Anatomic)	16:24:00	16:21:00	16:57:00	10	no intubation	Admitted - Never Left ED	45.03	1.92	Alive	0	no	Not done	N/A	5	STABBING	Penetrating	Homicide/Assault	0:26	0:23	0:59	#VALUE!
114	13-May-2019 10:06	0.420833	26	Male	Ambulance	Level 2 (Mechanism)	10:37:00	11:07:00	no ct	Not measured	no intubation	Discharged	2	0.08	Alive	0	no	Not done	N/A	1	MVC	blunt	no	0:31	1:01	#VALUE!	#VALUE!
115	08-Apr-2019 14:33	0.60625	57	Male	Ambulance	Level 2 (Mechanism)	16:22:00	no xray	16:06:00	Not measured	no intubation	Discharged	5.03	0.21	Alive	0	no	Not done	N/A	1	MVC	blunt	no	1:49	#VALUE!	1:33	#VALUE!
116	26-Apr-2019 22:30	0.9375	56	Male	Ambulance	Level 2 (Mechanism)	no ecg	no xray	00:42:00	<2	no intubation	Discharged	6.02	0.25	Alive	2	no	Not done	N/A	1	MVC	blunt	no	#VALUE!	#VALUE!	0.0916667	#VALUE!
117	04-Jun-2019 13:07	0.546528	29	Female	Relative	Level 2 (Mechanism)	No ECG	15:53:00	no ct	Not measured	no intubation	Discharged	5.02	0.21	Alive	0	no	Not done	N/A	0	MVC	blunt	no	#VALUE!	2:46	#VALUE!	#VALUE!
118	16-Mar-2019 20:10	0.840278	26	Male	Ambulance	Level 2 (Mechanism)	20:58:00	22:37:00	22:14:00	29	no intubation	Admitted	6.48	6.67	Alive	0	no	Not done	N/A	10	skidoo accident	blunt	no	0:48	2:27	2:04	#VALUE!
119	27-Mar-2019 8:01	0.334028	20	Male	Ambulance	Level 2 (Mechanism)	08:37:00	12:10:00	11:50:00	Not measured	no intubation	Discharged	4.55	0.17	Alive	0	no	Not done	N/A	2	MVC	blunt	no	0:36	4:09	3:49	#VALUE!
120	14-Jun-2019 12:24	0.516667	80	Male	Ambulance	Level 1 (Physiologic)	13:31:00	13:02:00	13:17:00	8	13:32:00	Admitted	101.48	6.17	Alive	6	no	Not done	N/A	9	FALL DOWN STAIRS	Blunt	No	1:07	0:38	0:53	1:08
121	25-Mar-2019 11:53	0.495139	32	Female	Ambulance	Level 2 (Mechanism)	No ECG	13:07:00	no ct	Not measured	no intubation	Discharged	5.7	0.25	Alive	0	no	Not done	N/A	1	mvc	blunt	no	#VALUE!	1:14	#VALUE!	#VALUE!
122	21-Mar-2019 18:03	0.752083	37	Male	Ambulance	Level 2 (Mechanism)	17:30:00	14:17:00	16:22:00	<2	no intubation	Admitted - Never Left ED	18.7	0.75	Alive	0	no	Not done	N/A	3	fall off scaffolding	blunt	no	#VALUE!	#VALUE!	#VALUE!	#VALUE!
123	16-May-2019 17:11	0.715972	32	Male	Ambulance	Level 1 (Physiologic)	17:23:00	17:38:00	17:58:00	<2	intubated by EMS	Admitted	0.93	5	dead	unknown	yes	Not done	N/A	9	Hanging, Undetermined Intent	Drowning/Asphyxia	yes	0:12	0:27	0:47	#VALUE!
124	10-Apr-2019 6:07	0.254861	36	Female	Ambulance	Level 1 (Anatomic)	09:04:00	07:07:00	07:28:00	Not measured	not recorded	Admitted	9.92	7.17	Alive	0	no	Not done	N/A	11	Assault by Unspecified Means	Blunt	Homicide/Assault	2:57	1:00	1:21	#VALUE!
125	20-Mar-2019 8:30	0.354167	22	Female	Air ambulance	Level 1 (Mechanism)	10:08:00	08:58:00	09:44:00	18	intubated in home hospital	Admitted	5.3	27.08	Alive	0	yes	Not done	N/A	10	PERSON ON OUTSIDE OF VEHICLE THROWN OFF	Blunt	No	1:38	0:28	1:14	#VALUE!
126	30-Apr-2019 14:47	0.615972	19	Female	Ambulance	Level 2 (Mechanism)	16:05:00	no xray	19:41:00	Not measured	no intubation	Discharged	7.35	0.33	Alive	0	no	Not done	N/A	1	MVC	blunt	no	1:18	#VALUE!	4:54	#VALUE!
127	15-May-2019 0:40	0.0277778	52	Male	Ambulance	Level 2 (Mechanism)	01:04:00	02:44:00	02:34:00	<2	no intubation	Discharged	12.98	0.54	Alive	1	no	Not done	N/A	3	thrown from ATV	blunt	no	0:24	2:04	1:54	#VALUE!
128	15-Mar-2019 19:09	0.797917	12	Male	STARS	Level 1 (Anatomic)	19:27:00	20:42:00	20:11:00	Not measured	no intubation	Admitted	4.87	3.71	Alive	0	no	Not done	N/A	5	Fall on Skis	Blunt	No	0:18	1:33	1:02	#VALUE!
129	24-May-2019 16:42	0.695833	60	Male	Ambulance	Level 1 (Anatomic)	No ECG	17:04:00	17:26:00	Not measured	no intubation	Discharged	1.73	0.08	Alive	2	no	Not done	N/A	1	STABBED	Penetrating	Homicide/Assault	#VALUE!	0:22	0:44	#VALUE!
130	25-May-2019 16:50	0.701389	59	Female	Self	Level 2 (Mechanism)	18:07:00	no xray	21:55:00	Not measured	no intubation	Discharged	7.2	0.33	alive	1	no	Not done	N/A	5	MVC	blunt	no	1:17	#VALUE!	5:05	#VALUE!
131	28-May-2019 17:05	0.711806	47	Female	Ambulance	Level 1 (Physiologic)	No ECG	18:16:00	18:55:00	Not measured	17:20:00	Admitted	7.18	44.71	Alive	0	no	Not done	N/A	12	MOTORCYCLE RIDER COLLISION WITH SUV	Blunt	No	#VALUE!	1:11	1:50	0:15
132	09-May-2019 4:56	0.205556	32	Female	Ambulance	Level 1 (Anatomic)	06:16:00	09:42:00	05:57:00	68	no intubation	Discharged	9.92	0.42	Alive	0	no	Not done	N/A	2	STABBED IN HEAD AND FACE	Penetrating	Homicide/Assault	1:20	4:46	1:01	#VALUE!
133	21-Mar-2019 22:32	0.938889	16	Female	Ambulance	Level 2 (Mechanism)	No ECG	00:10 next day	00:01:00	<2	no intubation	Discharged	2.57	0.13	Alive	0	no	Not done	N/A	1	MVC	blunt	no	#VALUE!	#VALUE!	#VALUE!	#VALUE!
134	21-May-2019 8:41	0.361806	46	Male	Ambulance	Level 1 (Anatomic)	09:07:00	09:06:00	13:31:00	<2	no intubation	Discharged	16.07	0.67	Alive	0	no	Not done	N/A	1	motorcyclist non-collision	Blunt	No	0:26	0:25	4:50	#VALUE!
135	29-May-2019 3:44	0.155556	41	Male	Air amb	Level 2 (Mechanism)	No ECG	no xray	04:39:00	Not measured	no intubation	Discharged	5.48	0.25	Alive	0	no	Not done	N/A	13	ATV accident	blunt	no	#VALUE!	#VALUE!	0:55	#VALUE!
136	19-Apr-2019 3:11	0.132639	26	Female	Self	Level 2 (Mechanism)	No ECG	06:37:00	no CT	Not measured	no intubation	Discharged	3.5	0.13	Alive	0	no	Not done	N/A	1	MVC	blunt	no	#VALUE!	3:26	#VALUE!	#VALUE!
137	02-Jun-2019 15:10	0.631944	22	Male	Air ambulance	Level 2 (Mechanism)	No ECG	18:51:00	18:05:00	not measured	no intubation	Admitted	13.58	1.92	Alive	0	no	Not done	N/A	14	assault	blunt and penetrating	no	#VALUE!	3:41	2:55	#VALUE!
138	08-May-2019 0:32	0.0222222	13	Male	Ambulance	Level 2 (Mechanism)	No ECG	01:09:00	no CT	Not measured	no intubation	Admitted	1.88	1.58	Alive	0	no	Not done	N/A	4	assault	Penetrating	no	#VALUE!	0:37	#VALUE!	#VALUE!
139	30-Mar-2019 16:58	0.706944	31	Female	Ambulance	Level 2 (Mechanism)	18:06:00	18:15:00	no CT	Not measured	no intubation	Discharged	4	0.17	Alive	0	no	Not done	N/A	1	mvc	blunt	no	1:08	1:17	#VALUE!	#VALUE!
140	09-May-2019 0:13	0.00902778	42	Male	Ambulance	Level 2 (Mechanism)	No ECG	05:29:00	02:19:00	Not measured	no intubation	Admitted	36.33	4.58	Alive	0	no	Not done	N/A	8	bike accident	blunt	no	#VALUE!	5:16	2:06	#VALUE!
141	10-Apr-2019 18:50	0.784722	30	Male	Relative	Level 1 (Anatomic)	No ECG	19:35:00	19:50:00	18	no intubation	Discharged	1.93	0.08	Alive	0	no	Not done	N/A	1	stabbed	Penetrating	Homicide/Assault	#VALUE!	0:45	1:00	#VALUE!
142	08-Jun-2019 1:37	0.0673611	11	Male	Ambulance	Level 2 (Mechanism)	No ECG	03:42:00	no CT	Not measured	no intubation	Discharged	9.38	0.42	Alive	0	no	Not done	N/A	1	ATV accident	blunt	no	#VALUE!	2:05	#VALUE!	#VALUE!
143	23-Apr-2019 21:29	0.895139	14	Male	STARS	Level 1 (Mechanism)	23:02:00	22:31:00	22:14:00	<2	no intubation	Admitted	5.17	5.88	Alive	0	no	Not done	N/A	13	Dirt Bike Collision	Blunt	No	1:33	1:02	0:45	#VALUE!
144	22-Mar-2019 17:35	0.732639	64	Male	Ambulance	Level 2 (Mechanism)	No ECG	19:39:00	no ct	not measured	no intubation	Discharged	4.75	0.21	Alive	2	no	Not done	N/A	1	MVC	blunt	no	#VALUE!	2:04	#VALUE!	#VALUE!
145	20-Apr-2019 4:04	0.169444	47	Female	STARS	Level 1 (Mechanism)	14:36:00	04:35:00	05:24:00	37	intubated by STARS	Admitted	2.87	17.33	Alive	0	yes	Not done	N/A	22	Rollover	Blunt	No	10:32	0:31	1:20	#VALUE!
146	03-Jun-2019 1:54	0.0791667	38	Male	Ambulance	Level 1 (Anatomic)	02:39:00	02:10:00	02:34:00	7	no intubation	Admitted	13.67	2.46	Alive	0	no	Not done	N/A	4	Stabbing	Penetrating	Homicide/Assault	0:45	0:16	0:40	#VALUE!
147	19-Apr-2019 19:53	0.828472	36	Male	Ambulance	Level 2 (Mechanism)	22:03:00	no xray	21:46:00	69	no intubation	Discharged	9.25	0.42	Alive	not recorded	no	Not done	N/A	1	MVC	blunt	no	2:10	#VALUE!	1:53	#VALUE!
148	27-May-2019 12:34	0.523611	44	Male	STARS	Level 2 (Mechanism)	12:41:00	13:46:00	no ct	Not measured	no intubation	Admitted	15.1	1.96	Alive	0	no	Not done	N/A	4	electrocution	electrical	no	0:07	1:12	#VALUE!	#VALUE!
149	07-May-2019 17:33	0.73125	30	Male	Ambulance	Level 1 (Mechanism)	17:47:00	17:50:00	18:27:00	Not measured	no intubation	Admitted	4.08	0.96	Alive	0	no	Not done	N/A	14	SVR	Blunt	No	0:14	0:17	0:54	#VALUE!
150	18-May-2019 12:55	0.538194	1	Male	Ambulance	Level 2 (Mechanism)	No ECG	11:46:00	14:29:00	Not measured	no intubation	Discharged	3.48	0.17	Alive	0	no	Not done	N/A	2	fall 14 feet	blunt	no	#VALUE!	#VALUE!	1:34	#VALUE!
151	24-Apr-2019 18:27	0.76875	36	Male	Air ambulance	Level 1 (Anatomic)	No ECG	no xray	19:28:00	<2	no intubation	Admitted - Never Left ED	25	1.04	Alive	0	no	Not done	N/A	1	Intentional self harm by sharp object	Penetrating	Self Inflicted Injury	#VALUE!	#VALUE!	1:01	#VALUE!
152	16-Apr-2019 22:53	0.953472	34	Male	STARS	Level 1 (Anatomic)	23:17:00	01:05:00	23:48:00	<2	no intubation	Admitted	10.03	9.58	Alive	0	no	Not done	N/A	9	MVC	Blunt	No	0:24	0.05	0:55	#VALUE!
153	22-Mar-2019 9:58	0.415278	47	Female	Ambulance	Level 1 (Anatomic)	No ECG	10:50:00	no ct	Not measured	no intubation	Admitted	1.48	2.25	Alive	0	no	Not done	N/A	1	HOUSE FIRE	Burn	No	#VALUE!	0:52	#VALUE!	#VALUE!
154	22-Apr-2019 7:21	0.30625	41	Male	Ambulance	Level 1 (Anatomic)	No ECG	07:53:00	no ct	<2	07:36:00	Moved Out Of Province	4.23	0.17	Alive	0	no	Not done	N/A	9	HOUSE FIRE	Burn	No	#VALUE!	0:32	#VALUE!	0:15
155	17-May-2019 10:14	0.426389	64	Male	Ambulance	Level 2 (Mechanism)	11:15:00	12:30:00	12:15:00	Not measured	no intubation	Discharged	9.62	0.38	Alive	not recorded	no	Not done	N/A	1	single vehicle MVC	blunt	no	1:01	2:16	2:01	#VALUE!
156	20-May-2019 17:37	0.734028	47	Male	Ambulance	Level 2 (Mechanism)	19:12:00	19:08:00	18:55:00	Not measured	no intubation	Admitted	7.07	3.92	Alive	0	no	Not done	N/A	10	fall 10 feet	blunt	no	1:35	1:31	1:18	#VALUE!
157	17-May-2019 8:57	0.372917	59	Female	Ambulance	Level 2 (Mechanism)	09:17:00	10:22:00	10:09:00	Not measured	no intubation	Admitted	7.73	11.38	Alive	1	no	Not done	N/A	10	single vehicle MVC	blunt	no	0:20	1:25	1:12	#VALUE!
158	01-May-2019 2:18	0.0958333	40	Female	air ambulance	Level 2 (Mechanism)	02:37:00	13:56:00	05:01:00	11	no intubation	Admitted	12.32	26.71	Alive	0	no	Not done	N/A	4	single vehicle MVC	blunt	no	0:19	11:38	2:43	#VALUE!
159	19-May-2019 4:18	0.179167	14	Female	Relative	Level 2 (Mechanism)	no ECG	no xray	no ct	13	no intubation	Discharged	2.98	0.13	Alive	0	no	Not done	N/A	1	single vehicle MVC	blunt	no	#VALUE!	#VALUE!	#VALUE!	#VALUE!
160	11-May-2019 23:56	0.997222	17	Male	Ambulance	Level 1 (Physiologic)	01:28:00	00:34:00	01:23:00	14	no intubation	Admitted	21.22	10.58	Alive	0	no	Not done	N/A	9	Car Surfing - Fell off car	Blunt	no	0.0638889	0.0263889	0.0604167	#VALUE!
161	28-Mar-2019 1:43	0.0715278	37	Female	STARS	Level 1 (Physiologic)	01:59:00	02:11:00	03:02:00	<2	intubated in HH	Admitted	2.7	57.38	Alive	0	yes	Not done	N/A	29	Fall off from Balcony	Blunt	No	0:16	0:28	1:19	#VALUE!
162	24-Apr-2019 2:14	0.0930556	36	Female	Ambulance	Level 1 (Mechanism)	04:41:00	03:02:00	04:03:00	2	no intubation	Admitted	14.27	15.67	Alive	0	no	Not done	N/A	4	ATV Rollover	Blunt	No	2:27	0:48	1:49	#VALUE!
163	19-Apr-2019 2:21	0.0979167	27	Male	Ambulance	Level 2 (Mechanism)	no ecg	03:19:00	04:13:00	53	no intubation	Discharged	4.13	0.17	Alive	0	no	Not done	N/A	1	MVC	blunt	no	#VALUE!	0:58	1:52	#VALUE!
164	21-Mar-2019 15:59	0.665972	19	Male	Ambulance	Level 1 (Anatomic)	16:18:00	16:21:00	17:29:00	19	no intubation	Admitted - Never Left ED	48.53	2.04	Alive	0	no	Not done	N/A	10	assault with sharp object	Penetrating	Homicide/Assault	0:19	0:22	1:30	#VALUE!
165	03-Jun-2019 10:32	0.438889	70	Female	Ambulance	Level 2 (Mechanism)	no ecg	13:04:00	no ct	Not measured	no intubation	Discharged	4.7	0.21	Alive	3	no	Not done	N/A	1	MVC	blunt and penetrating	no	#VALUE!	2:32	#VALUE!	#VALUE!
166	30-May-2019 2:48	0.116667	26	Female	Ambulance	Level 2 (Mechanism)	no ecg	05:37:00	no ct	Not measured	no intubation	Discharged	4.42	0.21	Alive	0	no	Not done	N/A	1	MVC	blunt	no	#VALUE!	2:49	#VALUE!	#VALUE!
167	08-Jun-2019 9:03	0.377083	25	Male	Ambulance	Level 1 (Anatomic)	No ECG	12:36:00	09:26:00	Not measured	no intubation	Admitted	12.47	1.13	Alive	0	no	Not done	N/A	5	Assaulted with Machete	Penetrating	Homicide/Assault	#VALUE!	3:33	0:23	#VALUE!
168	15-Mar-2019 0:04	0.00277778	50	Male	Ambulance	Level 2 (Mechanism)	No ECG	no xray	00:43:00	Not measured	no intubation	Admitted	13.6	4.46	Alive	1	no	Not done	N/A	4	Snowmobile Accident	blunt	no	#VALUE!	#VALUE!	0:39	#VALUE!
169	05-May-2019 15:54	0.6625	38	Male	Police	Level 2 (Mechanism)	16:17:00	16:58:00	16:57:00	<2	no intubation	Discharged	1.97	0.08	Alive	0	no	Not done	N/A	1	MVC	blunt	no	0:23	1:04	1:03	#VALUE!
170	29-May-2019 20:04	0.836111	41	Male	Ambulance	Level 2 (Mechanism)	20:46:00	17:00:00	21:49:00	Not measured	no intubation	Discharged	10.57	0.42	Alive	0	no	Not done	N/A	1	Motorcycle accident	blunt	no	0:42	#VALUE!	1:45	#VALUE!
171	08-Jun-2019 6:54	0.2875	19	Male	Ambulance	Level 2 (Mechanism)	07:29:00	no xray	08:29:00	40	no intubation	Discharged	5.3	0.25	Alive	not recorded	no	Not done	N/A	1	single vehicle MVC	blunt	no	0:35	#VALUE!	1:35	#VALUE!
172	03-Jun-2019 12:57	0.539583	19	Male	Ambulance	Level 1 (Anatomic)	No ECG	14:35:00	no CT	<2	no intubation	Admitted	5.8	10.08	Alive	not recorded	no	Not done	N/A	19	MVC	Blunt	No	#VALUE!	1:38	#VALUE!	#VALUE!
173	29-Apr-2019 6:08	0.255556	15	Male	Ambulance	Level 2 (Mechanism)	06:34:00	14:19:00	no CT	<2	no intubation	Admitted	9.4	2.21	Alive	0	no	Not done	N/A	16	MVC followed by attack by police dog	blunt and penetrating	no	0:26	8:11	#VALUE!	#VALUE!
174	30-Apr-2019 19:48	0.825	18	Male	Ambulance	Level 1 (Anatomic)	No ECG	no xray	20:36:00	Not measured	no intubation	Admitted	4.9	16.75	Alive	0	no	Not done	N/A	13	Stabbing	Penetrating	Homicide/Assault	#VALUE!	#VALUE!	0:48	#VALUE!
175	12-Jun-2019 1:45	0.0729167	17	Female	Ambulance	Level 2 (Mechanism)	3:51:00 AM next day	22:18:00	3:14 next day	Not measured	no intubation	Discharged	2.45	0.13	Alive	0	no	Not done	N/A	1	MVC	blunt	no	#VALUE!	20:33	#VALUE!	#VALUE!
176	19-Apr-2019 10:00	0.416667	33	Male	Ambulance	Level 1 (Anatomic)	No ECG	no xray	no CT	36	no intubation	Admitted	7.62	1.08	Alive	0	no	Not done	N/A	9	Stabbing	Penetrating	Homicide/Assault	#VALUE!	#VALUE!	#VALUE!	#VALUE!
177	26-Apr-2019 0:58	0.0402778	30	Male	Air ambulance	Level 2 (Mechanism)	05:37:00	02:09:00	01:53:00	36	no intubation	Discharged	7.6	0.33	Alive	not recorded	no	Not done	N/A	4	machete attack	Penetrating	no	4:39	1:11	0:55	#VALUE!
178	22-Apr-2019 13:03	0.54375	0	Male	STARS	Level 1 (Anatomic)	No ECG	13:27:00	13:41:00	<2	no intubation	Admitted	4.58	37.13	Alive	0	no	Not done	N/A	1	SVR	Burn	No	#VALUE!	0:24	0:38	#VALUE!
179	10-May-2019 11:05	0.461806	27	Male	Ambulance	Level 1 (Mechanism)	11:19:00	11:29:00	12:20:00	Not measured	no intubation	Discharged	2.88	0.08	Alive	0	no	Not done	N/A	1	MOTORCYCLIST VS CAR	Blunt	No	0:14	0:24	1:15	#VALUE!
180	15-May-2019 11:12	0.466667	16	Female	Ambulance	Level 2 (Mechanism)	12:46:00	11:13:00	16:43:00	Not measured	no intubation	Admitted	6.9	16	alive	0	no	Not done	N/A	1	fall out of tree	blunt	yes	1:34	0:01	5:31	#VALUE!
181	29-Mar-2019 11:04	0.461111	44	Male	Air ambulance	Level 1 (Mechanism)	12:19:00	15:52:00	12:10:00	37	intubated in home hospital	Admitted	4.22	14.17	Alive	0	yes	Not done	N/A	22	THROWN FROM ATV	Blunt	no	1:15	4:48	1:06	#VALUE!
182	20-May-2019 23:16	0.969444	34	Male	Ambulance	Level 1 (Anatomic)	23:48:00	16:39:00	no CT	Not measured	no intubation	Admitted	23.3	3.67	Alive	0	no	Not done	N/A	1	Stabbing	Penetrating	Homicide/Assault	0:32	#VALUE!	#VALUE!	#VALUE!
183	04-Apr-2019 4:41	0.195139	32	Male	Ambulance	Level 1 (Anatomic)	19:51:00	05:23:00	05:37:00	Not measured	no intubation	Admitted	12.68	3.33	Alive	unknown	no	Not done	N/A	8	assault by sharp object	Penetrating	Homicide/Assault	15:10	0:42	0:56	#VALUE!
184	20-May-2019 1:23	0.0576389	27	Female	Ambulance	Level 2 (Mechanism)	No ECG	no xray	03:35:00	<2	no intubation	Discharged	3.28	0.13	Alive	not recorded	no	Not done	N/A	1	fall off horse	blunt	no	#VALUE!	#VALUE!	2:12	#VALUE!
185	29-May-2019 22:37	0.942361	3	Male	Ambulance	Level 1 (Mechanism)	No ECG	23:45:00	no CT	Not measured	no intubation	Admitted	5.97	11.71	Alive	0	no	Not done	N/A	9	Struck by horse	Blunt	No	#VALUE!	1:08	#VALUE!	#VALUE!
186	22-Mar-2019 17:41	0.736806	68	Female	Ambulance	Level 1 (Special Populations)	17:57:00	no xray	18:38:00	<2	no intubation	Admitted - Never Left ED	16.47	0.71	Alive	2	no	Not done	N/A	1	DRIVER IN COLLISION	Blunt	No	0:16	#VALUE!	0:57	#VALUE!
187	29-Apr-2019 7:42	0.320833	33	Female	STARS	Level 2 (Mechanism)	No ECG	09:34:00	08:49:00	not measured	no intubation	Admitted	83.12	4.38	Alive	0	no	Not done	N/A	9	MVC due to stroke	blunt	no	#VALUE!	1:52	1:07	#VALUE!
188	21-Mar-2019 18:54	0.7875	67	Male	Ambulance	Level 1 (Physiologic)	20:50:00	19:13:00	20:05:00	23	no intubation	Admitted	29.73	26.67	Alive	2	no	Not done	N/A	9	Other Fall on Same Level	Blunt	No	1:56	0:19	1:11	#VALUE!
189	25-Mar-2019 21:46	0.906944	33	Male	Ambulance	Level 1 (Anatomic)	22:04:00	19:00:00	23:39:00	<2	no intubation	Admitted	4.17	2.83	Alive	0	no	Not done	N/A	10	STABBING	Penetrating	no	0:18	#VALUE!	1:53	#VALUE!
190	18-Apr-2019 13:39	0.56875	64	Female	STARS	Level 2 (Mechanism)	13:48:00	no xray	15:52:00	<2	no intubation	Admitted	8.48	1.13	Alive	2	no	Not done	N/A	16	SVR	blunt	no	0:09	#VALUE!	2:13	#VALUE!
191	27-Mar-2019 8:03	0.335417	49	Male	Ambulance	Level 2 (Mechanism)	08:41:00	no xray	09:29:00	Not measured	no intubation	Discharged	4.08	0.17	Alive	0	no	Not done	N/A	1	MVC	blunt	no	0:38	#VALUE!	1:26	#VALUE!
192	19-Apr-2019 4:27	0.185417	42	Male	Ambulance	Level 2 (Mechanism)	07:20:00	06:27:00	05:48:00	<2	no intubation	Admitted	34.8	5.33	Alive	0	no	Not done	N/A	26	MVC	blunt	no	2:53	2:00	1:21	#VALUE!
193	28-Apr-2019 17:42	0.7375	17	Female	Ambulance	Level 1 (Anatomic)	20:21:00	18:25:00	19:25:00	52	no intubation	Admitted	21.93	2.79	Alive	0	no	Not done	N/A	9	Stabbing	Penetrating	Homicide/Assault	2:39	0:43	1:43	#VALUE!
194	07-Apr-2019 5:37	0.234028	27	Male	Ambulance	Level 1 (Physiologic)	11:40:00	06:48:00	10:46:00	50	06:05:00	Admitted	5.35	22.17	Alive	0	no	Not done	N/A	57	mvc	blunt	no	6:03	1:11	5:09	0:28
195	11-May-2019 20:08	0.838889	31	Male	STARS	Level 1 (Mechanism)	20:25:00	20:28:00	21:37:00	<2	no intubation	Admitted	4.53	1.83	Alive	0	no	Not done	N/A	5	SVR Dirt Bike	Blunt	No	0:17	0:20	1:29	#VALUE!
196	26-Apr-2019 16:08	0.672222	77	Female	Relative	Level 2 (Mechanism)	17:09:00	18:51:00	17:39:00	Not measured	no intubation	Discharged	3.9	0.17	Alive	3	no	Not done	N/A	1	mvc	blunt	no	1:01	2:43	1:31	#VALUE!
197	23-May-2019 20:55	0.871528	32	Female	Ambulance	Level 2 (Mechanism)	No ECG	00:34 next day	00:15 next day	Not measured	no intubation	Discharged	6.43	0.29	Alive	0	no	Not done	N/A	1	fall down stairs	blunt	no	#VALUE!	#VALUE!	#VALUE!	#VALUE!
198	20-May-2019 3:40	0.152778	31	Male	Ambulance	Level 2 (Mechanism)	07:23:00	03:11:00	04:59:00	Not measured	no intubation	Admitted	12.97	11.58	Alive	0	no	Not done	N/A	4	mvc	blunt	no	3:43	#VALUE!	1:19	#VALUE!
199	23-Mar-2019 23:40	0.986111	29	Male	Ambulance	Level 2 (Mechanism)	00:52:00	01:27:00	01:21:00	Not measured	no intubation	Discharged	3.67	0.17	Alive	0	no	Not done	N/A	1	Snowmobile Accident	blunt	no	0.05	0.0743056	0.0701389	#VALUE!
200	08-May-2019 1:27	0.0604167	17	Male	Ambulance	Level 1 (Anatomic)	02:34:00	no xray	02:04:00	<2	no intubation	Discharged	3.2	0.13	Alive	0	no	Not done	N/A	1	machete assault, home invasion	Penetrating	Homicide/Assault	1:07	#VALUE!	0:37	#VALUE!
201	29-Mar-2019 18:51	0.785417	17	Female	Ambulance	Level 2 (Mechanism)	No ECG	no xray	no CT	Not measured	no intubation	Discharged	1.9	0.08	Alive	0	no	Not done	N/A	1	MVC	blunt	no	#VALUE!	#VALUE!	#VALUE!	#VALUE!
202	21-Apr-2019 22:44	0.947222	29	Male	Relative	Level 1 (Anatomic)	22:50:00	no xray	23:37:00	<2	no intubation	Admitted - Never Left ED	18.58	0.79	Alive	0	no	Not done	N/A	1	Contact with Knife, Sword or Dagger	Blunt	No	0:06	#VALUE!	0:53	#VALUE!
203	10-Jun-2019 3:07	0.129861	48	Male	Ambulance	Level 2 (Mechanism)	05:15:00	no xray	04:45:00	33	no intubation	Discharged	5.08	0.21	Alive	not recorded	no	Not done	N/A	1	mvc	blunt	no	2:08	#VALUE!	1:38	#VALUE!
204	20-Apr-2019 3:34	0.148611	35	Male	Ambulance	Level 2 (Mechanism)	04:10:00	06:24:00	08:58:00	55	no intubation	Discharged	6.45	0.29	Alive	0	no	Not done	N/A	1	mvc	blunt	no	0:36	2:50	5:24	#VALUE!
205	17-May-2019 7:53	0.328472	25	Female	Ambulance	Level 1 (Mechanism)	09:11:00	no xray	08:52:00	Not measured	no	Discharged	9.38	0.42	Alive	0	no	Not done	N/A	2	TRAMPLED BY COW	Blunt	No	1:18	#VALUE!	0:59	#VALUE!
206	14-May-2019 21:19	0.888194	21	Female	Ambulance	Level 2 (Mechanism)	No ECG	23:40:00	23:08:00	Not measured	no intubation	Discharged	2.9	0.13	Alive	0	no	Not done	N/A	1	mvc	blunt	no	#VALUE!	2:21	1:49	#VALUE!
207	22-Mar-2019 18:28	0.769444	49	Male	Ambulance	Level 2 (Mechanism)	No ECG	20:38:00	20:34:00	<2	no intubation	Admitted	26.02	3.92	Alive	0	no	Not done	N/A	5	fall off quad	blunt	no			2:06	#VALUE!
208	23-Apr-2019 9:04	0.377778	36	Male	Air ambulance	Level 1 (Physiologic)	13:21:00	09:24:00	09:53:00	34	intubated in HH (LaRonge)	Admitted	2.45	1.46	Alive	not recorded	yes	Not done	N/A	4	Assault	Blunt	Homicide/Assault	4:17	0:20	0:49	#VALUE!
209	16-May-2019 20:07	0.838194	20	Female	Air ambulance	Level 1 (Mechanism)	21:07:00	09:11:00	no CT	<2	no intubation	Admitted	2	13.92	Alive	0	no	Not done	N/A	13	SVR	Blunt	No	1:00	#VALUE!	#VALUE!	#VALUE!
210	19-May-2019 8:49	0.367361	17	Male	Ambulance	Level 2 (Mechanism)	No ECG	13:30:00	10:09:00	<2	no intubation	Discharged	10.73	0.46	Alive	0	no	Not done	N/A	1	svr	blunt	no	#VALUE!	4:41	1:20	#VALUE!
211	30-Apr-2019 14:50	0.618056	49	Male	Ambulance	Level 2 (Mechanism)	15:40:00	no xray	17:23:00	<2	no intubation	Discharged	5.77	0.25	Alive	0	no	Not done	N/A	1	mvc	blunt	no	0:50	#VALUE!	2:33	#VALUE!
212	28-Apr-2019 0:51	0.0354167	14	Female	Ambulance	Level 2 (Mechanism)	No ECG	04:39:00	04:11:00	Not measured	no intubation	Discharged	5.35	0.25	Alive	0	no	Not done	N/A	1	svr	blunt	no	#VALUE!	3:48	3:20	#VALUE!
213	30-May-2019 2:41	0.111806	26	Male	Ambulance	Level 2 (Mechanism)	No ECG	04:46:00	04:35:00	Not measured	no intubation	Discharged	3.33	0.17	Alive	0	no	Not done	N/A	2	MVC	blunt	no	#VALUE!	2:05	1:54	#VALUE!
214	02-Apr-2019 2:18	0.0958333	16	Male	Air ambulance	Level 1 (Anatomic)	No ECG	8:55 next day	03:19:00	26	intubated in HH	Admitted	2.9	12.46	Alive	0	yes	Not done	N/A	10	STABBED	Penetrating	No	#VALUE!	#VALUE!	1:01	#VALUE!
215	26-Mar-2019 10:09	0.422917	25	Male	Air ambulance	Level 1 (Mechanism)	13:27:00	10:31:00	11:22:00	13	intubated by air amb	Admitted	0.83	13.17	Alive	0	yes	Not done	N/A	21	ATV rollover	Blunt	No	3:18	0:22	1:13	#VALUE!
216	18-Mar-2019 5:10	0.215278	88	Male	Ambulance	Level 1 (Special Populations)	05:29:00	05:40:00	06:39:00	Not measured	no intubation	Admitted	9.27	9.42	expired Mar 27	5	no	Not done	N/A	20	FALL DOWN STAIRS	Blunt	No	0:19	0:30	1:29	#VALUE!
217	13-Jun-2019 18:38	0.776389	75	Female	Ambulance	Level 2 (Mechanism)	20:19:00	21:18:00	20:51:00	Not measured	no intubation	Discharged	7.72	0.33	Alive	3	no	Not done	N/A	1	mvc	blunt	no	1:41	2:40	2:13	#VALUE!
218	13-Jun-2019 9:55	0.413194	67	Male	Ambulance	Level 2 (Mechanism)	10:55:00	12:31:00	12:06:00	Not measured	no intubation	Discharged	7.22	0.33	Alive	2	no	Not done	N/A	1	airplane crash	blunt	no	1:00	2:36	2:11	#VALUE!
219	02-Jun-2019 19:52	0.827778	65	Male	STARS	Level 2 (Mechanism)	20:22:00	21:33:00	22:11:00	<2	no intubation	Admitted	27.28	4.67	Alive	2	no	Not done	N/A	1	quadding accident	blunt	no	0:30	1:41	2:19	#VALUE!
220	22-Apr-2019 14:03	0.585417	23	Female	Ambulance	Level 2 (Mechanism)	No ECG	15:25:00	no CT	Not measured	no intubation	Discharged	3.3	0.13	Alive	0	no	Not done	N/A	1	svr	blunt	no	#VALUE!	1:22	#VALUE!	#VALUE!
221	02-Apr-2019 18:28	0.769444	36	Male	STARS	Level 1 (Mechanism)	20:38:00	20:10:00	19:58:00	30	no intubation	Admitted	15.15	34.92	Alive	0	no	Not done	N/A	24	Pedestrian Vs Vehicle	Penetrating	No	2:10	1:42	1:30	#VALUE!
222	16-Apr-2019 15:46	0.656944	32	Male	Ambulance	Level 1 (Mechanism)	16:08:00	15:57:00	no CT	98	no intubation	Admitted	25.52	9.08	Alive	0	no	Not done	N/A	8	Self Harm by Jumping from a High Place	Blunt	Self Inflicted Injury	0:22	0:11	#VALUE!	#VALUE!
223	04-Jun-2019 4:24	0.183333	23	Male	Ambulance	Level 2 (Mechanism)	No ECG	no xray	05:43:00	Not measured	no intubation	Discharged	2.57	0.08	Alive	0	no	Not done	N/A	1	dirt bike accident	blunt	no	#VALUE!	#VALUE!	1:19	#VALUE!
224	12-Apr-2019 2:51	0.11875	27	Male	Relative	Level 2 (Mechanism)	No ECG	no xray	no CT	Not measured	no intubation	Discharged	3.47	0.17	Alive	0	no	Not done	N/A	1	MVC	blunt	no	#VALUE!	#VALUE!	#VALUE!	#VALUE!
225	21-May-2019 18:01	0.750694	21	Male	Ambulance	Level 2 (Mechanism)	No ECG	19:45:00	no CT	Not measured	no intubation	Discharged	3.28	0.13	Alive	0	no	Not done	N/A	1	mvc	blunt	no	#VALUE!	1:44	#VALUE!	#VALUE!
226	25-May-2019 16:16	0.677778	54	Male	Ambulance	Level 2 (Mechanism)	No ECG	12:32:00	18:04:00	Not measured	no intubation	Admitted	5.52	2.08	Alive	1	no	Not done	N/A	8	MVC	blunt	no	#VALUE!	#VALUE!	1:48	#VALUE!
227	28-Apr-2019 16:13	0.675694	52	Male	Ambulance	Level 2 (Mechanism)	16:40:00	17:59:00	17:45:00	<2	no intubation	Admitted	9.48	1.96	Alive	1	no	Not done	N/A	4	fall from height	blunt	no	0:27	1:46	1:32	#VALUE!
228	19-Apr-2019 13:02	0.543056	34	Male	Self	Level 2 (Mechanism)	No ECG	14:26:00	no CT	Not measured	no intubation	Discharged	3.43	0.13	Alive	0	no	Not done	N/A	1	MVC	blunt	no	#VALUE!	1:24	#VALUE!	#VALUE!
229	19-Apr-2019 13:05	0.545139	20	Female	Self	Level 2 (Mechanism)	No ECG	14:29:00	no CT	Not measured	no intubation	Discharged	3.38	0.13	Alive	0	no	Not done	N/A	1	svr	blunt	no	#VALUE!	1:24	#VALUE!	#VALUE!
230	24-May-2019 0:29	0.0201389	32	Male	Ambulance	Level 2 (Mechanism)	01:44:00	no xray	01:36:00	<2	no intubation	Discharged	2.87	0.13	Alive	0	no	Not done	N/A	1	MVC	blunt	no	1:15	#VALUE!	1:07	#VALUE!
231	10-Jun-2019 17:20	0.722222	38	Male	Ambulance	Level 2 (Mechanism)	No ECG	18:09:00	no CT	Not measured	no intubation	Discharged	3.07	0.13	Alive	0	no	Not done	N/A	1	MVC	blunt	no	#VALUE!	0:49	#VALUE!	#VALUE!
232	12-Jun-2019 23:57	0.997917	19	Female	Ambulance	Level 2 (Mechanism)	No ECG	no xray	02:36:00	Not measured	no intubation	Discharged	3.47	0.17	Alive	0	no	Not done	N/A	1	Hit moose	blunt	no	#VALUE!	#VALUE!	#VALUE!	#VALUE!
233	14-Apr-2019 16:41	0.695139	42	Female	Relative	Level 2 (Mechanism)	No ECG	no xray	18:29:00	Not measured	no intubation	Discharged	5.13	0.21	Alive	0	no	Not done	N/A	1	quadding accident	blunt	no	#VALUE!	#VALUE!	1:48	#VALUE!
234	19-May-2019 20:33	0.85625	39	Male	Other	Level 1 (Mechanism)	21:04:00	21:14:00	21:49:00	58	no intubation	Discharged	6.25	0.25	Alive	0	no	Not done	N/A	2	dirt bike accident	blunt	no	0:31	0:41	1:16	#VALUE!
235	03-Jun-2019 12:10	0.506944	32	Male	Self	Level 2 (Mechanism)	No ECG	no xray	no CT	Not measured	no intubation	Discharged	1.07	0.04	Alive	0	no	Not done	N/A	1	single vehicle rollover	blunt	no	#VALUE!	#VALUE!	#VALUE!	#VALUE!
236	24-Apr-2019 10:48	0.45	29	Male	Ambulance	Level 2 (Mechanism)	No ECG	18:26:00	12:52:00	<2	no intubation	Admitted	4.68	8	Alive	0	no	Not done	N/A	9	MVC	blunt	no	#VALUE!	7:38	2:04	#VALUE!
237	12-Apr-2019 22:23	0.932639	13	Female	Other	Level 1 (Anatomic)	No ECG	22:38:00	23:03:00	Not measured	no intubation	Admitted	4.48	2.54	Alive	0	no	Not done	N/A	4	self inflicted laceration to the neck	penetrating	yes	#VALUE!	0:15	0:40	#VALUE!
238	18-Apr-2019 20:56	0.872222	13	Female	Ambulance	Level 1 (Anatomic)	No ECG	no xray	no CT	Not measured	no intubation	Admitted	18.2	7.71	Alive	0	no	Not done	N/A	1	self inflicted laceration to the neck	Penetrating	yes	#VALUE!	#VALUE!	#VALUE!	#VALUE!
239	01-May-2019 22:34	0.940278	13	Female	Relative	Level 1 (Anatomic)	16:52:00	no xray	no CT	Not measured	no intubation	Discharged	1.12	0.04	Alive	0	no	Not done	N/A	1	self inflicted laceration to the neck	penetrating	yes	#VALUE!	#VALUE!	#VALUE!	#VALUE!
240	27-Mar-2019 9:26	0.393056	23	Female	Friend	Level 2 (Mechanism)	No ECG	13:54:00	13:38:00	Not measured	no intubation	Discharged	5.87	0.25	Alive	0	no	Not done	N/A	4	MVC	blunt	no	#VALUE!	4:28	4:12	#VALUE!
241	27-May-2019 18:17	0.761806	27	Male	STARS	Level 1 (Physiologic)	20:30:00	15:10:00	20:08:00	<2	intubated by STARS	Admitted	7.97	24.75	Alive	not recorded	yes	Not done	N/A	17	MVC	blunt	unknown	2:13	#VALUE!	1:51	#VALUE!
242	30-May-2019 21:31	0.896528	44	Male	Ambulance	Level 1 (Anatomic)	23:07:00	22:18:00	22:46:00	37	no intubation	Admitted - Never Left ED	43.25	1.79	Alive	0	no	Not done	N/A	4	stabbed to left side of chest	Penetrating	no	1:36	0:47	1:15	#VALUE!
243	03-Jun-2019 15:55	0.663194	78	Male	STARS	Level 1 (Mechanism)	No ECG	no xray	no CT	Not measured	intubated by STARS	Expired	1.63	0.08	expired	4	yes	Not done	N/A	75	trampled by bull	blunt	no	#VALUE!	#VALUE!	#VALUE!	#VALUE!

## Sheet: Covid Data Set
Project ID	Time of Patient Arrival (m/d/yyyy)	Time of triage (hh:mm)	Age	Sex	Mode of arrival	Chief complaint	Time of ECG	Time of X-ray	Time of CT	EtOH level	Time of intubation (Minutes from arrival)	Disposition	Time to Disposition from ED (Hours)	Total Hospital Stay (ED and IP) (Days)	30 day mortality	Charlson comorbidity Index (0-33)	Intubated on arrival? Location of intubation	COVID19 result	COVID19 Test location	Injury Severity Score (0-75)	Nature of Injury	Mechanism of Injury	Suicidal attempt	Calculated Time to ECG (hh:mm)	Calculated time to Xray (hh:mm)	Calculated time to CT (hh:mm)
244	22-May-2020 11:42	11:42:00	29	Female	Ambulance	Level 1 (Anatomic)	Not Completed	26	Not completed	0	Not completed	Discharged	1.73	0.08	Alive	0	No	n/a	Not Completed	1	Penetrating	Penetrating	No	Not Completed	00:26:00	Not completed
245	21-Apr-2020 17:01	17:02:00	22	Male	Ambulance	Level 1 (Anatomic)	17:41:00	17:14:00	Not completed	38	Not completed	Admitted	2.8	12.96	Alive	0	No	n/a	Not Completed	5	Penetrating	Penetrating Sharp object, ?assault	Yes	00:40:00	00:13:00	Not completed
246	21-Apr-2020 14:30	14:34:00	20	Male	Ambulance	Level 2 (Mechanism)	15:39:00	15:19:00	15:00:00	<2	Not completed	Admitted	4.78	14.83	Alive	0	No	n/a	Not Completed	5	Blunt	Blunt	No	01:09:00	00:49:00	00:30:00
247	08-May-2020 18:10	18:30:00	30	Male	Ambulance	Level 2 (Mechanism)	19:03:00	18:31:00	18:40:00	unk	Not completed	Admitted	6.25	0.71	Alive	0	No	n/a	Not Completed	9	Blunt	MVA	No	00:53:00	00:21:00	00:30:00
248	28-May-2020 8:40	08:43:00	21	Male	STARS	Level 1 (Anatomic)	09:41:00	Not Completed	09:39:00	77	Intubated prior to arrival	Discharged	25.17	1.04	Alive	0	Intubated by STARS	Negative	RUH	1	Penetrating	Penetrating Sharp object	Yes	01:01:00	Not Completed	59
249	22-Apr-2020 11:57	12:00:00	64	Female	Ambulance	Level 2 (Mechanism)	12:20:00	12:13:00	13:00:00	unk	Not completed	Admitted	12.45	2.21	Alive	2	No	n/a	Not Completed	1	Blunt	MVA	No	00:23:00	00:16:00	63
250	12-Jun-2020 18:25	18:34:00	54	Male	Self	Level 2 (Mechanism)	18:53:00	21:38:00	21:35:00	unk	Not completed	Discharged	4.15	0.17	Alive	1	No	n/a	Not Completed	1	Blunt	Blunt	No	00:28:00	03:13:00	03:01:00
251	17-May-2020 17:01	17:04:00	47	Female	Ambulance	Level 2 (Mechanism)	17:32:00	Not Completed	18:45:00	<2	Not completed	Admitted	11.93	11.08	Alive	0	No	n/a	Not Completed	5	MVA	Motorcycle MVA	No	00:31:00	Not Completed	01:41:00
252	11-Jun-2020 15:17	15:23:00	41	Male	Ambulance	Level 1 (Mechanism)	Not Completed	281	Not completed	unk	Not completed	Admitted	2.02	6.83	Alive	0	No	n/a	Not Completed	5	Blunt	Fall	No	Not Completed	04:41:00	Not completed
253	05-Jun-2020 22:33	22:36:00	14	Male	Ambulance	Level 2 (Mechanism)	Not Completed	2353	Not completed	unk	Not completed	Discharged	1.72	0.08	Alive	0	No	n/a	Not Completed	5	Blunt	Pedal Bike	No	Not Completed	01:20:00	Not completed
254	18-Apr-2020 15:15	15:17:00	43	Male	Ambulance	Level 1 (Physiologic)	Not Completed	Not Completed	16:10:00	unk	Intubated time unknown	Admitted	Expired in ED from injuries	0.17	Patient Expired in ED	0	In Trauma Bay	Negative	RUH	34	Penetrating	Fall	No	Not Completed	Not Completed	00:55:00
255	27-May-2020 20:39	20:40:00	22	Male	Ambulance	Level 1 (Mechanism)	22:43:00	23:02:00	21:56:00	67	Not completed	Admitted	4.2	3.71	Alive	0	No	Negative	RUH	13	Blunt	Fall	Yes	02:03:00	01:22:00	01:17:00
256	06-Apr-2020 18:41	18:48:00	20	Female	Ambulance	Level 2 (Mechanism)	Not Completed	19:57:00	Not completed	unk	Not completed	Discharged	3.48	0.17	Alive	0	No	n/a	Not Completed	5	Blunt	MVA	No	Not Completed	76	Not completed
257	04-Jun-2020 14:02	14:21:00	16	Female	Ambulance	Level 2 (Mechanism)	14:25:00	Not Completed	15:46:00	32	Not completed	Discharged	3.08	0.13	Alive	0	No	n/a	Not Completed	1	Penetrating	Penetrating	No	00:23:00	Not Completed	01:44:00
258	12-May-2020 19:32	19:36:00	37	Male	Ambulance	Level 1 (Physiologic)	299	129	67	35	Intubated prior to arrival	Admitted	4.27	0.75	Patient Expired in ED	0	Intubated by STARS	Negative	RUH	13	Blunt	Unk	No	04:59:00	02:09:00	01:07:00
259	01-Apr-2020 19:11	19:13:00	30	Male	Ambulance	Level 1 (Anatomic)	Not Completed	Not Completed	Not completed		Not completed	Admitted	3.05	1.75	Alive	0	No	n/a	Not Completed	9	Blunt	Fall	No	Not Completed	Not Completed	Not completed
260	30-May-2020 21:20	21:22:00	29	Male	Ambulance	Level 1 (Physiologic)	68	Not completed	50	unk	Intubated time unknown	Admitted	5.07	180.54	Alive	0	No	Negative	RUH	16	Blunt	Blunt	No	01:08:00	Not completed	00:50:00
261	10-Apr-2020 10:36	10:39:00	24	Male	Ambulance	Level 2 (Mechanism)	Not Completed	Not Completed	Not completed	unk	Not completed	Discharged	0.85	0.04	Alive	0	No	n/a	Not Completed	0	Penetrating	Penetrating	No	Not Completed	Not Completed	Not completed
262	09-May-2020 12:22	12:26:00	56	Female	Relative	Level 2 (Mechanism)	Not Completed	54	269	unk	Not completed	Discharged	10.72	0.46	Alive	0	No	n/a	Not Completed	1	Blunt	Blunt	No	Not Completed	00:54:00	04:29:00
263	15-Mar-2020 1:23	01:25:00	21	Male	Ambulance	Level 1 (Anatomic)	65	Not Completed	58	unk	Not completed	Admitted	2.38	4.54	Alive	0	No	n/a	Not Completed	10	Blunt	Blunt	No	01:05:00	Not Completed	00:58:00
264	05-May-2020 5:58	06:00:00	42	Male	Ambulance	Level 2 (Mechanism)	84	170	161	unk	Not completed	Discharged	6	0.25	Alive	0	No	n/a	Not Completed	1	Blunt	MVA	No	01:24:00	02:50:00	02:41:00
265	20-May-2020 17:40	17:44:00	22	Male	Ambulance	Level 1 (Mechanism)	24	Not Completed	52	unk	Not completed	Discharged	6.52	0.29	Alive	0	No	n/a	Not Completed	1	Blunt	Fall	No	00:24:00	Not Completed	00:52:00
266	01-Jun-2020 3:53	03:56:00	17	Male	Ambulance	Level 1 (Anatomic)	Not Completed	13	41	46	Not completed	Discharged	2.35	0.13	Alive	0	No	n/a	Not Completed	1	Blunt	Penetrating	No	Not Completed	00:13:00	00:41:00
267	05-May-2020 22:35	22:47:00	17	Male	Self	Level 2 (Mechanism)	Not Completed	Not Completed	Not Completed	unk	Not Completed	Discharged	1.48	0.08	Alive	0	No	n/a	Not Completed	0	Blunt	MVA	No	Not Completed	Not Completed	Not Completed
268	24-Apr-2020 22:29	22:36:00	39	Male	Ambulance	Level 2 (Mechanism)	Not Completed	95	Not completed	unk	Not completed	Discharged	2.62	0.13	Alive	0	No	n/a	Not Completed	0	Blunt	MVA	No	Not Completed	01:35:00	Not completed
269	19-Mar-2020 20:11	20:19:00	29	Male	Ambulance	Level 2 (Mechanism)	Not Completed	56	50	unk	Not completed	Discharged	2.2	0.08	Alive	0	No	n/a	Not Completed	1	Blunt	Blunt	No	Not Completed	00:56:00	00:50:00
270	14-Apr-2020 23:05	23:09:00	23	Male	Ambulance	Level 2 (Mechanism)	83	59	72	unk	Not completed	Admitted	7.93	2.67	Alive	0	No	n/a	Not Completed	4	Blunt	MVA	No	01:23:00	00:59:00	01:12:00
271	19-Apr-2020 0:36	00:36:00	38	Female	Ambulance	Level 2 (Mechanism)	51	87	78	ink	Not completed	Discharged	13.33	0.54	Alive	0	No	n/a	Not Completed	4	Blunt	MVA	No	00:51:00	01:27:00	01:18:00
272	09-Jun-2020 11:43	11:45:00	73	Male	Ambulance	Level 1 (Anatomic)	78	13	61	unk	Not completed	Discharged	5.4	0.25	Alive	4	No	n/a	Not Completed	22	Penetrating	GSW	Yes	01:18:00	00:13:00	01:01:00
273	27-Mar-2020 19:58	20:00:00	33	Male	Ambulance	Level 2 (Mechanism)	13	Not Completed	66	90	Not completed	Discharged	7.65	0.33	Alive	0	No	n/a	Not Completed	1	Blunt	MVA	No	00:13:00	Not Completed	01:06:00
274	22-Mar-2020 18:09	18:46:00	39	Male	Ambulance	Level 2 (Mechanism)	0	55	44	unk	Not completed	Admitted	6.32	3.75	Alive	0	No	n/a	Not Completed	17	Blunt	Blunt	No	0	00:55:00	00:44:00
275	22-Mar-2020 6:53	06:59:00	24	Male	Ambulance	Level 1 (Physiologic)	28	51	Not completed	unk	Intubated prior to arrival	Admitted	2.8	11.21	Alive	0	Intubated by home hospital (NB)	n/a	Not Completed	25	Blunt	Blunt/Snowmobile	No	00:28:00	00:51:00	Not completed
276	15-Apr-2020 23:56	00:00:00	49	Male	Ambulance	Level 1 (Anatomic)	Not Completed	94	75	unk	Unknown	Discharge/Trf Acute Hosp	11.42	34.58	Alive	0	Unknown	n/a	Not Completed	10	Blunt	Crush by farm equpiment	No	Not Completed	01:34:00	01:15:00
277	10-Jun-2020 19:31	19:31:00	13	Female	STARS	Level 2 (Mechanism)	19:47:00	2145	2116	unk	Not completed	Admitted	6.15	3.75	Alive	0	No	n/a	Not Completed	1	Blunt	ATV crash	No	00:16:00	2:14	1:45
278	22-May-2020 11:16	11:16:00	64	Male	Ambulance	Level 1 (Anatomic)	1644	1139	1147	unk	Not completed	Admitted	7.42	1.13	Alive	4	No	n/a	Not Completed	5	Penetrating	Stabbed by wife	No	5:28	0:23	0:31
279	04-May-2020 15:49	15:49:00	16	Male	Relative	Level 2 (Mechanism)	1710	1833	2206	<2	Not completed	Admitted	10.07	1.08	Alive	0	No	n/a	Not Completed	4	Blunt	ATV	No	1:21	2:44	6:17
280	15-Mar-2020 17:54	17:54:00	61	Male	STARS	Level 1 (Physiologic)	1820	1805	1858	unk	Intubated prior to arrival	Admitted	3.45	4.79	Expired Mar 20, 2020	2	Intubated by home hospital (PA)	n/a	Not Completed	22	Blunt	Assault	No	0:26	0:11	1:04
281	06-Jun-2020 15:59	15:59:00	42	Male	Ambulance	Level 1 (Mechanism)	1637	1135	Not completed	60	Not completed	Admitted	5.35	6.88	Alive	0	No	n/a	Not Completed	9	Blunt	MVA	No	0:38	#VALUE!	#VALUE!
282	26-Mar-2020 19:47	19:47:00	30	Female	STARS	Level 2 (Mechanism)	2053	Not Completed	2048	unk	Not completed	Admitted	5.88	1.75	Alive	0	No	n/a	Not Completed	1	Blunt	Fall	No	1:06	#VALUE!	1:01
283	14-Apr-2020 5:58	05:58:00	27	Male	Ambulance	Level 2 (Mechanism)	746	746	Not completed	34	Not completed	Discharged	7.95	0.33	Alive	0	No	Negative	RUH	4	Blunt	Pediastrian vs. Vehicle	Yes	1:48	1:48	#VALUE!
284	24-Mar-2020 1:56	01:56:00	24	Male	Ambulance	Level 2 (Mechanism)	Not Completed	239	232	42	Not completed	Discharged	2.18	0.13	Alive	0	No	n/a	Not Completed	5	Blunt	MVA	No	#VALUE!	0:43	0:36
285	17-May-2020 17:20	17:20:00	19	Female	Ambulance	Level 1 (Anatomic)	2347	5	Not completed	<2	Intubated time unknown	Discharged	3.67	12.75	Alive	0	Intubated in trauma bay	Negative	RUH	18	Penetrating	GSW	No	6:27	#VALUE!	#VALUE!
286	20-Apr-2020 21:02	21:02:00	8	Male	Ambulance	Level 1 (Physiologic)	Not Completed	Not Completed	Not completed	unk	Intubated by EMS	Expired	3.13	0.13	Expired prior to arrival	0	Intubated by EMS	n/a	RUH	25	Drowning/Asphyxia?	Hanging	No	#VALUE!	#VALUE!	#VALUE!
287	04-Apr-2020 10:15	10:15:00	26	Male	Ambulance	Level 2 (Mechanism)	1222	1119	1224	unk	Not completed	Discharged	5.4	0.21	Alive	0	No	n/a	RUH	4	Blunt	Fall	No	2:07	1:04	2:09
288	08-May-2020 23:49	23:49:00	21	Male	Ambulance	Level 1 (Mechanism)	15	11	141	<2	Not completed	Admitted	3.95	13.67	Alive	0	No	Negative	RUH	17	Blunt	MVA	No	#VALUE!	#VALUE!	#VALUE!
289	04-Apr-2020 15:19	15:19:00	5	Male	Relative	Level 2 (Mechanism)	Not Completed	Not Completed	1737	unk	Not completed	Admitted	6.92	0.75	Alive	0	No	n/a	Not Completed	9	Blunt	Fall	No	#VALUE!	#VALUE!	2:18
290	04-Jun-2020 12:40	12:40:00	27	Male	Ambulance	Level 1 (Physiologic)	1341	1409	1435	<2	Intubated time unknown	Admitted	1.73	213.92	Alive	0	Intubated in trauma bay	n/a	Not Completed	25	Hanging	Hanging	Yes	1:01	1:29	1:55
291	24-Apr-2020 1:20	01:20:00	4	Female	Ambulance	Level 1 (Mechanism)	Not Completed	158	258	unk	Not completed	Admitted	4.65	11.5	Alive	0	No	n/a	Not Completed	10	Blunt	MVA	No	#VALUE!	0:38	1:38
292	25-Apr-2020 6:29	06:29:00	34	Male	Ambulance	Level 1 (Anatomic)	Not Completed	709	754	<2	Not completed	Discharged	2.25	0.08	Alive	0	No	Negative	RUH	9	Penetrating	Stabbing	No	#VALUE!	0:40	1:25
293	17-Apr-2020 18:14	18:14:00	61	Male	Ambulance	Level 2 (Mechanism)	1835	1857	1945	unk	Not completed	Admitted	3.07	3.79	Alive	2	No	n/a	Not Completed	1	Blunt	Fall	No	0:21	0:43	1:31
294	18-May-2020 16:11	16:11:00	30	Male	Ambulance	Level 1 (Anatomic)	1632	1623	Not completed	26	Not completed	Admitted		0.79	Alive	0	No	n/a	Not Completed	1	Penetrating	Stabbing	Yes	0:21	0:12	#VALUE!
295	21-Mar-2020 13:02	13:02:00	27	Male	Self	Level 1 (Anatomic)	1321	1415	2116	unk	Not completed	Discharge/Trf Acute Hosp	2.95	1.04	Alive	0	No	n/a	Not Completed	9	Penetrating	Slashed own throat	Yes	0:19	1:13	8:14
296	21-May-2020 23:19	23:19:00	87	Male	Ambulance	Level 2 (Mechanism)	2020-05-22 01:22:00	Not Completed	2020-05-22 00:17:00	unk	Not completed	Admitted	21.75	7.67	Expired May 29, 2020	8	No	n/a	Not Completed	5	Blunt	ATV	No	02:03:00	#VALUE!	00:58:00
297	06-Apr-2020 17:51	17:51:00	34	Male	Relative	Level 2 (Mechanism)	Not Completed	1943	Not completed	64	Not completed	Discharged	4.28	0.21	Alive	0	No	n/a	Not Completed	1	Blunt	MVA	No	#VALUE!	1:52	#VALUE!
298	21-Mar-2020 17:15	17:15:00	32	Male	Ambulance	Level 1 (Anatomic)	1903	1800	1901	<2	Not completed	Admitted	4.2	4.79	Alive	0	No	Negative	RUH	10	Penetrating	GSW	No	1:48	0:45	1:46
299	25-Mar-2020 2:23	02:23:00	24	Female	Ambulance	Level 1 (Mechanism)	Not Completed	Not Completed	Not completed	unk	Intubated prior to arrival	Discharge/Trf Acute Hosp	4.58	28.63	Alive	0	Intubated by home hospital (La Ronge)	n/a	Not Completed	21	Penetrating	Pediastrian vs. Vehicle, amputation leg	No	#VALUE!	#VALUE!	#VALUE!
300	06-Jun-2020 6:11	06:11:00	41	Male	Ambulance	Level 2 (Mechanism)	754	Not Completed	712	43	Not completed	Discharged	7	0.29	Alive	0	No	n/a	Not Completed	9	Penetrating	GSW	No	1:43	#VALUE!	1:01
301	16-May-2020 19:39	19:39:00	28	Female	Ambulance	Level 2 (Mechanism)	1959	2052	2020-05-17 01:18:00	unk	Not completed	Discharged	8.37	0.38	Alive	0	No	n/a	Not Completed	5	Blunt	ATV	No	0:20	1:13	#NUM!
302	20-May-2020 5:57	05:57:00	26	Male	Ambulance	Level 2 (Mechanism)	636	717	653	24	Not completed	Discharged	8.62	0.38	Alive	0	No	n/a	Not Completed	5	Blunt	Fall	No	0:39	1:20	0:56
303	28-Apr-2020 14:39	14:39:00	25	Female	Ambulance	Level 1 (Physiologic)	1238	1740	1338	26	Intubated in ED	Admitted	8.2	12.17	Alive	0	In Trauma Bay	Negative	RUH	9	Blunt	Fall	No	#VALUE!	3:01	#VALUE!
304	15-May-2020 2:19	02:19:00	24	Male	Ambulance	Level 2 (Mechanism)	Not Completed	Not Completed	320	unk	Not completed	Discharged	4.53	0.17	Alive	0	No	n/a	Not Completed	1	Blunt	MVA	No	#VALUE!	#VALUE!	1:01
305	14-Jun-2020 22:36	22:36:00	16	Male	Ambulance	Level 1 (Mechanism)	2256	2020-06-15 00:17:00	2318	unk	Not completed	Discharged	2.52	0.13	Alive	0	No	n/a	Not Completed	5	Blunt	MVA	No	0:20	#NUM!	0:42
306	28-Apr-2020 11:12	11:12:00	60	Male	Ambulance	Level 2 (Mechanism)	1144	1428	1416	<2	Not completed	Admitted	9.72	3	Alive	0	No	Negative	RUH	9	Blunt	MVA	No	0:32	3:16	3:04
307	14-May-2020 12:33	12:23:00	4	Male	Relative	Level 2 (Mechanism)	Not Completed	Not Completed	Not completed	unk	Not completed	Discharged	2.15	0.08	Alive	0	No	n/a	Not Completed	1	Blunt	Fall	No	#VALUE!	#VALUE!	#VALUE!
308	04-Jun-2020 19:40	19:40:00	67	Male	Ambulance	Level 1 (Physiologic)	1954	2004	2031	<2	Intubated @ home hospital	Admitted	4.37	4.92	Alive	4	Intubated by home hospital	n/a	Not Completed	5	Blunt	Seizure with fall	No	0:14	0:24	0:51
309	02-Jun-2020 12:49	12:49:00	64	Male	Ambulance	Level 2 (Mechanism)	1428	1402	1329	unk	Not completed	Admitted	4.33	3	Alive	3	No	n/a	Not Completed	5	Blunt	Fall	No	1:39	1:13	0:40
310	08-Jun-2020 17:34	17:34:00	20	Female	Self	Level 2 (Mechanism)	1911	2037	1937	<2	Not completed	Discharged	19.68	0.83	Alive	0	No	n/a	Not Completed	5	Blunt	Assault	No	1:37	3:03	2:03
311	21-Apr-2020 5:29	05:29:00	50	Male	Ambulance	Level 1 (Anatomic)	550	544	1217	unk	Not completed	Admitted	2.48	8.33	Alive	2	No	Negative	RUH	9	Penetrating	GSW	No	0:21	0:15	6:48
312	08-Apr-2020 16:39	16:39:00	52	Male	Ambulance	Level 1 (Physiologic)	Not Completed	2221	1805	<2	Intubated by EMS	Admitted	7.85	0.46	Alive	2	Intubated by EMS	n/a	Not Completed	27	Blunt	MVA	No	#VALUE!	5:42	1:26
313	17-May-2020 15:44	15:44:00	40	Male	Self	Level 2 (Mechanism)	Not Completed	1659	1642	unk	Not completed	Discharged	2.38	0.13	Alive	1	No	n/a	Not Completed	1	Blunt	Fall	No	#VALUE!	1:15	0:58
314	14-May-2020 9:54	09:54:00	34	Male	Ambulance	Level 1 (Anatomic)	913	934	1042	20	Not completed	Discharged	3.2	0.17	Alive	0	No	n/a	Not Completed	5	Penetrating	Stabbing	No	#VALUE!	#VALUE!	0:48
315	20-Apr-2020 3:50	03:50:00	24	Male	Ambulance	Level 2 (Mechanism)	Not Completed	Not Completed	Not Completed	unk	Not completed	Discharged	1.6	0.08	Alive	0	No	n/a	Not Completed	1	Blunt	MVA	No	#VALUE!	#VALUE!	#VALUE!
316	08-Apr-2020 9:03	09:03:00	26	Female	Ambulance	Level 2 (Mechanism)	941	Not Completed	Not Completed	unk	Not completed	Discharged	3.08	0.13	Alive	0	No	n/a	Not Completed	1	Blunt	MVA	No	0:38	#VALUE!	#VALUE!
317	12-Jun-2020 23:18	23:18:00	37	Male	Ambulance	Level 1 (Anatomic)	2021-06-13 00:12:00	Not Completed	2359	<2	Not Completed	Discharged	9.05	0.38	Alive	0	No	n/a	Not Completed	1	Penetrating	Stabbing	No	00:56:00	#VALUE!	00:41:00
318	06-Jun-2020 18:01	18:01:00	57	Male	Ambulance	Level 1 (Anatomic)	1826	1821	1853	<2	Not completed	Discharged	6.55	2.79	Alive	3	No	Negative	RUH	4	Penetrating	Stabbing	Yes	0:25	0:20	0:52
319	24-Mar-2020 2:01	02:01:00	20	Male	Ambulance	Level 2 (Mechanism)	Not Completed	1443	253	53	Not completed	Discharged	2.1	0.08	Alive	0	No	n/a	Not Completed	9	Blunt	MVA	No	#VALUE!	12:42	0:52
320	11-Apr-2020 11:10	11:10:00	28	Male	Ambulance	Level 1 (Mechanism)	1359	1314	1245	<2	Not completed	Admitted	7.17	4.04	Alive	0	No	n/a	Not Completed	4	Blunt	Fall	No	2:49	2:04	1:35
321	30-Apr-2020 14:16	14:16:00	10	Male	Relative	Level 2 (Mechanism)	Not Completed	1621	Not completed	unk	Not completed	Discharged	3.52	0.13	Alive	0	No	n/a	Not Completed	1	Blunt	Motorcycle MVA	No	#VALUE!	2:05	#VALUE!
322	14-May-2020 18:26	18:26:00	6	Male	Ambulance	Level 2 (Mechanism)	1904	Not Completed	Not completed	unk	Not completed	Discharged	1.23	0.04	Alive	0	No	n/a	Not Completed	1	Blunt	MVA	No	0:38	#VALUE!	#VALUE!
323	06-Apr-2020 18:43	18:43:00	73	Female	Ambulance	Level 1 (Special Populations)	1901	2243	1950	51	Not completed	Admitted	4.58	0.88	Alive	3	No	Negative	Not Completed	4	Blunt	MVA	No	0:18	4:00	1:07
324	27-Apr-2020 19:41	19:41:00	54	Male	Ambulance	Level 1 (Physiologic)	2011	2011	2127	unk	Not completed	Admitted	4.12	4.83	Alive	4	No	n/a	Not Completed	13	Blunt	Pediastrian vs tractor	No	0:30	0:30	1:46
325	25-Mar-2020 10:43	10:43:00	66	Female	Ambulance	Level 1 (Physiologic)	Not Completed	Not Completed	1219	unk	Intubated in ED time unknown	Admitted		0.08	Expired in ED	4	In Trauma Bay	n/a	Not Completed	9	Blunt	Fall down stairs <5 steps)	No	#VALUE!	#VALUE!	1:36
326	30-May-2020 12:17	12:17:00	52	Male	Ambulance	Level 1 (Mechanism)	Not Completed	1310	1301	unk	Not completed	Admitted	4.47	2.13	Alive	1	No	n/a	Not Completed	1	Blunt	ATV	No	#VALUE!	0:53	0:44
327	08-Jun-2020 6:04	06:04:00	27	Male	Ambulance	Level 1 (Anatomic)	912	632	654	<2	Not completed	Admitted	11.78	2.33	Alive	0	No	n/a	Not Completed	10	Penetrating	Assault	No	3:08	0:28	0:50
328	17-Mar-2020 16:34	16:34:00	26	Male	Ambulance	Level 2 (Mechanism)	1736	1749	Not completed	unk	Not completed	Discharged	2.27	0.08	Alive	0	No	n/a	Not Completed	1	Blunt	MVA	No	1:02	1:15	#VALUE!
329	04-May-2020 14:39	14:39:00	20	Male	Ambulance	Level 1 (Anatomic)	1501	Not Completed	Not completed	<2	Not completed	Admitted	7.78	5.04	Alive	0	No	Negative	Not Completed	5	Penetrating	Assault	No	0:22	#VALUE!	#VALUE!
330	15-May-2020 14:10	14:10:00	23	Male	Ambulance	Level 2 (Mechanism)	Not Completed	1518	1551	<2	Not completed	Discharged	5.37	0.21	Alive	0	No	Negative	Not Completed	1	Penetrating	Assault	No	#VALUE!	1:08	1:41
331	14-Jun-2020 22:21	22:21:00	70	Male	Ambulance	Level 1 (Anatomic)	2248	Not Completed	Not completed	unk	Not completed	Admitted	3.23	4.54	Alive	4	No	n/a	Not Completed	4	Penetrating	Penetrating	No	0:27	#VALUE!	#VALUE!
332	17-May-2020 18:54	18:54:00	46	Male	STARS	Level 2 (Mechanism)	2100	2037	2018	unk	Not completed	Admitted	5.5	15.88	Alive	0	No	n/a	Not Completed	4	Blunt	ATV rollover	No	2:06	1:43	1:24
333	14-Jun-2020 6:34	06:34:00	37	Male	Ambulance	Level 1 (Mechanism)	Not Completed	Not Completed	1009	unk	Not completed	Admitted	5.25	3.29	Alive	0	No	n/a	Not Completed	9	Blunt	ATV rollover	No	#VALUE!	#VALUE!	3:35
334	29-Apr-2020 1:41	01:41:00	20	Male	Ambulance	Level 1 (Physiologic)	158	Not Completed	230	60	Not completed	Discharged	5.52	2.54	Alive	0	No	n/a	Not Completed	9	Penetrating	Assault	No	0:17	#VALUE!	0:49
335	17-Mar-2020 6:26	06:26:00	24	Male	Ambulance	Level 1 (Physiologic)	Not Completed	720	706	27	Not completed	Discharged	6.78	0.29	Alive	0	No	n/a	Not Completed	1	Penetrating	Assault	No	#VALUE!	0:54	0:40
336	24-May-2020 2:20	02:20:00	23	Male	Friend	Level 2 (Mechanism)	247	Not Completed	412	60	Not completed	Discharged	7.18	0.29	Alive	0	No	n/a	Not Completed	4	Blunt	MVA	No	0:27	#VALUE!	1:52
337	08-Jun-2020 16:27	16:27:00	36	Female	Ambulance	Level 1 (Anatomic)	Not Completed	Not Completed	Not completed	unk	Not completed	Left Against Med Advice	0.68	0.04	Alive	0	No	n/a	Not Completed	1	Penetrating	Self inflicted stabbing	Yes	#VALUE!	#VALUE!	#VALUE!
338	19-May-2020 8:37	08:37:00	26	Male	Ambulance	Level 1 (Anatomic)	Not Completed	Not Completed	914	32	Not completed	Admitted	5.55	0.46	Alive	0	No	n/a	Not Completed	4	Penetrating	Assault	No	#VALUE!	#VALUE!	0:37
339	13-Jun-2020 22:09	22:09:00	18	Male	Ambulance	Level 2 (Mechanism)	2253	Not Completed	2326	<2	Not completed	Discharged	2.78	0.08	Alive	0	No	n/a	Not Completed	1	Blunt	MVA	No	0:44	#VALUE!	1:17
340	12-Jun-2020 19:24	19:24:00	73	Male	Ambulance	Level 1 (Anatomic)	Not Completed	Not Completed	Not completed	unk	Not completed	Admitted	2.98	4.88	Alive	5	No	n/a	Not Completed	9	Blunt	Fall	No	#VALUE!	#VALUE!	#VALUE!
341	16-Mar-2020 4:40	04:40:00	34	Male	Ambulance	Level 1 (Anatomic)	Not Completed	457	529	86	Not completed	Admitted	3.82	1.54	Alive	0	No	n/a	Not Completed	4	Penetrating	Assault	No	#VALUE!	0:17	0:49
342	24-May-2020 18:29	18:29:00	13	Male	Ambulance	Level 1 (Mechanism)	Not Completed	1917	1913	unk	Not completed	Admitted	6.02	9.88	Alive	0	No	n/a	Not Completed	4	Blunt	MVA	No	#VALUE!	0:48	0:44
343	30-May-2020 11:11	11:11:00	91	Male	Ambulance	Level 2 (Mechanism)	1152	Not Completed	1217	unk	Not completed	Admitted	7.9	8.79	Alive	6	No	n/a	Not Completed	4	Blunt	Fall	No	0:41	#VALUE!	1:06
344	13-Jun-2020 3:36	03:36:00	24	Female	Ambulance	Level 1 (Anatomic)	515	350	543	26	Not completed	Admitted	8.03	3.29	Alive	0	No	n/a	Not Completed	10	Penetrating	Assault	No	1:39	0:14	2:07
345	08-May-2020 18:33	18:33:00	63	Male	Ambulance	Level 2 (Mechanism)	1907	1940	1926	<2	Not completed	Discharged	5.23	0.21	Alive	2	No	n/a	Not Completed	4	Blunt	MVA	No	0:34	1:07	0:53
346	26-Mar-2020 16:00	16:00:00	23	Female	Ambulance	Level 1 (Physiologic)	Not Completed	Not Completed	1732	<2	Intubated in field by EMS	Admitted	14.58	33.04	Alive	0	Intubated by EMS	n/a	Not Completed	34	Blunt	MVA	No	#VALUE!	#VALUE!	1:32
347	04-May-2020 1:13	01:13:00	63	Male	STARS	Level 1 (Mechanism)	132	141	239	34	Not completed	Admitted	7.85	1.71	Alive	4	No	Negative	RUH	9	Blunt	Snowmobiule	No	0:19	0:28	1:26
348	18-May-2020 8:57	08:57:00	41	Female	Ambulance	Level 2 (Mechanism)	917	1028	1012	<2	Not completed	Discharged	9.7	0.42	Alive	0	No	n/a	Not Completed	1	Blunt	Assault	No	0:20	1:31	1:15
349	16-Mar-2020 14:31	14:31:00	20	Female	Ambulance	Level 1 (Anatomic)	1504	1619	1823	unk	Not completed	Admitted	11.68	3	Alive	0	No	n/a	Not Completed	5	Blunt	MVA	No	0:33	1:48	3:52
350	08-Apr-2020 16:36	16:36:00	18	Female	Ambulance	Level 2 (Mechanism)	Not Completed	Not Completed	2137	unk	Not completed	Discharged	6.87	0.29	Alive	0	No	n/a	Not Completed	1	Blunt	MVA	No	#VALUE!	#VALUE!	5:01
351	26-Mar-2020 1:00	01:00:00	59	Male	Ambulance	Level 2 (Mechanism)	147	1222	146	unk	Not completed	Discharged	17.37	0.71	Alive	3	No	n/a	Not Completed	4	Blunt	Snowmobiule	No	0:47	11:22	0:46
352	21-Apr-2020 2:13	02:13:00	22	Female	Ambulance	Level 1 (Anatomic)	232	Not Completed	301	unk	Not completed	Discharged	1.85	0.08	Alive	0	No	n/a	Not Completed	1	Penetrating	GSW	No	0:19	#VALUE!	0:48
353	20-Mar-2020 14:06	14:06:00	38	Male	Ambulance	Level 1 (Physiologic)	1430	1431	1525	28	Not completed	Discharged	17.38	0.71	Alive	0	No	n/a	Not Completed	1	Penetrating	Assault	No	0:24	0:25	1:19
354	26-Apr-2020 17:55	17:55:00	89	Male	Ambulance	Level 2 (Mechanism)	1811	Not Completed	1941	unk	Not completed	Admitted	8.75	1.75	Expired Apr 28, 2020	6	No	n/a	Not Completed	1	Blunt	Fall	No	0:16	#VALUE!	1:46
355	12-Apr-2020 20:12	20:12:00	39	Male	Ambulance	Level 1 (Anatomic)	Not Completed	2025	2121	<2	Not completed	Admitted - Never Left ED	2.05	0.08	Alive	0	No	Negative	Not Completed	1	Penetrating	Assault	No	#VALUE!	0:13	1:09
356	01-May-2020 7:46	07:46:00	35	Male	Ambulance	Level 1 (Anatomic)	833	Not Completed	827	24	Not completed	Admitted	3.4	1.33	Alive	0	No	n/a	Not Completed	1	Penetrating	Self inflicted stabbing	Yes	0:47	#VALUE!	0:41
357	06-May-2020 1:27	01:27:00	35	Male	Ambulance	Level 2 (Mechanism)	Not Completed	Not Completed	154	34	Not completed	Discharged	10.7	0.46	Alive	0	No	n/a	Not Completed	1	Blunt	Snowmobiule	No	#VALUE!	#VALUE!	0:27
358	28-May-2020 5:43	05:43:00	25	Male	Ambulance	Level 1 (Anatomic)	Not Completed	Not Completed	626	37	Not completed	Admitted	3.33	1.46	Alive	0	No	n/a	Not Completed	4	Penetrating	Assault	No	#VALUE!	#VALUE!	0:43
359	20-Mar-2020 21:56	21:56:00	19	Male	Ambulance	Level 1 (Mechanism)	Not Completed	Not Completed	2238	51	Not completed	Discharged	7.08	0.33	Alive	0	No	n/a	Not Completed	1	Blunt	MVA vs. Horse	No	#VALUE!	#VALUE!	0:42
360	03-Jun-2020 16:44	16:44:00	27	Male	Ambulance	Level 2 (Mechanism)	1715	Not Completed	1743	<2	Not completed	Discharged	8.6	0.38	Alive	0	No	n/a	Not Completed	1	Blunt	MVA	No	0:31	#VALUE!	0:59
361	22-Apr-2020 18:40	18:40:00	63	Female	STARS	Level 1 (Physiologic)	1908	1851	1948	47	Not completed	Admitted	6.53	13.92	Alive	4	No	n/a	Not Completed	9	Blunt	Fall	No	0:28	0:11	1:08
362	04-Apr-2020 12:59	12:59:00	30	Male	Ambulance	Level 1 (Mechanism)	1341	1330	1339	unk	Not completed	Admitted	1.5	7.13	Alive	0	No	n/a	Not Completed	13	Blunt	MVA	No	0:42	0:31	0:40
363	15-Apr-2020 18:04	18:04:00	70	Male	Ambulance	Level 2 (Mechanism)	2056	Not Completed	2045	unk	Not completed	Admitted	8.82	3.88	Alive	5	No	n/a	Not Completed	4	Blunt	Fall	No	2:52	#VALUE!	2:41
364	16-May-2020 16:20	16:20:00	38	Male	Ambulance	Level 1 (Anatomic)	Not Completed	Not Completed	1704	5	Not completed	Admitted	6.08	1.75	Alive	0	No	n/a	Not Completed	1	Penetrating	Assault	No	#VALUE!	#VALUE!	0:44
365	16-Mar-2020 14:29	14:29:00	37	Female	Ambulance	Level 1 (Anatomic)	1448	1456	1522	unk	Not completed	Admitted	7.92	3	Alive	0	No	n/a	Not Completed	6	Blunt	MVA	No	0:19	0:27	0:53
366	16-Apr-2020 3:55	03:55:00	40	Male	Ambulance	Level 2 (Mechanism)	551	520	520	44	Not completed	Discharged	7.85	0.33	Alive	0	No	n/a	Not Completed	6	Penetrating	Assault	No	1:56	1:25	1:25
367	15-Mar-2020 19:20	19:20:00	15	Female	Relative	Level 2 (Mechanism)	Not Completed	2057	Not completed	unk	Not Completed	Discharged	3.17	0.13	Alive	0	No	n/a	Not Completed	4	Blunt	Pediastrian vs. Vehicle	No	#VALUE!	1:37	#VALUE!
368	24-May-2020 19:41	19:41:00	69	Male	Ambulance	Level 2 (Mechanism)	2014	2052	2049	unk	Not completed	Discharged	14.55	0.63	Alive	0	No	n/a	Not Completed	4	Blunt	Pediastrian vs. Cow	No	0:33	1:11	1:08
369	22-May-2020 23:22	23:22:00	32	Female	Ambulance	Level 1 (Mechanism)	2020-05-23 00:36:00	2020-05-23 00:32:00	Not completed	<2	Not completed	Discharged	3.52	0.13	Alive	0	No	n/a	Not Completed	4	Blunt	MVA vs. Bicycle	No	01:14:00	01:10:00	#VALUE!
370	17-May-2020 6:26	06:26:00	27	Male	Ambulance	Level 1 (Anatomic)	826	851	705	<2	Not completed	Admitted	5.9	3.38	Alive	0	No	n/a	Not Completed	13	Penetrating	Stabbing	No	2:00	2:25	0:39
371	04-Jun-2020 18:57	18:57:00	78	Female	Ambulance	Level 2 (Mechanism)	1931	2044	1959	unk	Not completed	Discharged	4.2	0.21	Alive	5	No	n/a	Not Completed	1	Blunt	Pediastrian vs. vehicle	No	0:34	1:47	1:02
372	02-Jun-2020 14:37	14:37:00	31	Female	Ambulance	Level 2 (Mechanism)	1512	Not Completed	1556	unk	Not completed	Admitted	4.6	6	Alive	0	No	n/a	Not Completed	5	Blunt	MVA	No	0:35	#VALUE!	1:19
373	31-Mar-2020 3:23	03:23:00	42	Female	Ambulance	Level 1 (Anatomic)	Not Completed	622	503	<2	Intubated @ home hospital (IleX)	Admitted	2.42	3.67	Alive	0	Intubated @ home hospital	n/a	Not Completed	1	Burn	House Fire	Yes	#VALUE!	2:59	1:40
374	22-May-2020 13:14	13:14:00	61	Male	Ambulance	Level 1 (Mechanism)	1515	Not Completed	1403	unk	Not completed	Admitted	11.6	14	Alive	3	No	n/a	Not Completed	4	Blunt	Crushed by horse	No	2:01	#VALUE!	0:49
375	10-Jun-2020 17:27	17:27:00	60	Male	Ambulance	Level 2 (Mechanism)	1802	1957	1935	unk	Not completed	Admitted	4.65	5.88	Alive	3	No	n/a	Not Completed	4	Blunt	Assault	No	0:35	2:30	2:08
376	05-May-2020 6:50	06:50:00	24	Male	Ambulance	Level 1 (Anatomic)	717	914	Not completed	unk	Not completed	Admitted	6.12	2.46	Alive	0	No	n/a	Not Completed	4	Penetrating	GSW	No	0:27	2:24	#VALUE!
377	11-Jun-2020 20:13	20:13:00	34	Male	Ambulance	Level 1 (Mechanism)	Not Completed	2212	2132	<2	Not completed	Admitted	6.4	0.33	Alive	0	No	n/a	Not Completed	13	Blunt	Fall	No	#VALUE!	1:59	1:19
378	10-May-2020 23:33	23:33:00	82	Female	Ambulance	Level 1 (Special Populations)	2350	2351	2020-05-11 00:25:00	unk	Not completed	Admitted	4.52	8.04	Expired May 17 2020	7	No	n/a	Not Completed	9	Blunt	Fall	No	0:17	0:18	#NUM!
379	06-Apr-2020 18:40	18:40:00	4	Male	Ambulance	Level 2 (Mechanism)	Not Completed	Not Completed	Not completed	unk	Not completed	Discharged	2.57	0.13	Alive	0	No	n/a	Not Completed	1	Blunt	MVA	No	#VALUE!	#VALUE!	#VALUE!
380	29-May-2020 21:21	00:33:00	2	Male	Ambulance	Level 2 (Mechanism)	Not Completed	2203	Not completed	unk	Not completed	Discharged	3.1	0.13	Alive	0	No	n/a	Not Completed	4	Blunt	Fall	No	#VALUE!	0:42	#VALUE!
381	30-Apr-2020 1:27	01:27:00	28	Female	Ambulance	Level 2 (Mechanism)	210	249	252	<2	Not completed	Discharged	32.7	1.38	Alive	0	No	n/a	Not Completed	1	Blunt	MVA	No	0:43	1:22	1:25
382	13-Jun-2020 22:02	22:02:00	27	Male	Ambulance	Level 2 (Mechanism)	2244	1944	2301	<2	Not completed	Discharged	6.42	0.25	Alive	0	No	n/a	Not Completed	64	Blunt	ATV rollover	No	0:42	#VALUE!	0:59
383	05-May-2020 21:02	21:02:00	29	Male	Ambulance	Level 1 (Mechanism)	2203	Not Completed	2354	<2	Not completed	Admitted	17.95	16.88	Alive	0	No	n/a	Not Completed	8	Blunt	Fall	No	1:01	#VALUE!	2:52
384	27-May-2020 8:43	08:43:00	28	Female	Ambulance	Level 1 (Anatomic)	933	900	925	15	Not completed	Admitted	11.02	29.21	Alive	0	No	Negative	RUH	38	Penetrating	Assault (Stabbing)	No	0:50	0:17	0:42
385	23-Apr-2020 10:50	10:50:00	43	Male	Ambulance	Level 1 (Anatomic)	1207	1110	1134	unk	Not completed	Discharged	6.68	6.29	Alive	0	No	Negative	RUH	5	Penetrating	Self inflicted stabbing	Yes	1:17	0:20	0:44
386	12-Jun-2020 5:44	05:44:00	19	Female	Ambulance	Level 2 (Mechanism)	Not Completed	705	703	31	Not completed	Discharged	14.92	0.63	Alive	0	No	n/a	Not Completed	5	Blunt	ATV	No	#VALUE!	1:21	1:19
387	25-May-2020 12:22	12:22:00	18	Male	Ambulance	Level 1 (Anatomic)	Not Completed	Not Completed	1309	19	Not completed	Admitted	10.48	1.13	Alive	0	No	n/a	Not Completed	4	Blunt	Fall	No	#VALUE!	#VALUE!	0:47
388	04-May-2020 14:59	14:59:00	19	Male	Ambulance	Level 1 (Anatomic)	1556	1516	1545	<2	Not completed	Admitted	8.6	2.04	Alive	0	No	n/a	Not Completed	1	Drowning/Asphyxia	Hanging	No	0:57	0:17	0:46
389	30-Apr-2020 0:50	00:50:00	53	Male	Ambulance	Level 2 (Mechanism)	131	207	155	32	Not completed	Admitted	16.92	4.58	Alive	4	No	n/a	Not Completed	9	Blunt	MVA	No	0:41	1:17	1:05
390	06-Apr-2020 18:36	18:36:00	10	Male	Ambulance	Level 2 (Mechanism)	Not Completed	1927	Not completed	unk	Not completed	Discharged	2.52	0.13	Alive	0	No	n/a	Not Completed	1	Blunt	MVA	No	#VALUE!	0:51	#VALUE!
391	17-May-2020 6:08	06:08:00	23	Male	Ambulance	Level 1 (Physiologic)	827	1106	734	32	Not completed	Discharged	7.95	0.33	Alive	0	No	n/a	Not Completed	1	Penetrating	Assault	No	2:19	4:58	1:26
392	18-Apr-2020 20:31	20:31:00	13	Male	Ambulance	Level 2 (Mechanism)	Not Completed	Not Completed	2127	unk	Not completed	Admitted	5.12	1.58	Alive	0	No	n/a	Not Completed	9	Blunt	Snowmobiule	No	#VALUE!	#VALUE!	0:56
393	29-May-2020 7:50	07:50:00	29	Female	STARS	Level 2 (Mechanism)	Not Completed	905	857	34	Not completed	Admitted	5.98	3.54	Alive	0	No	n/a	Not Completed	8	Blunt	ATV	No	#VALUE!	1:15	1:07
394	29-Apr-2020 1:53	01:53:00	23	Male	Self	Level 2 (Mechanism)	Not Completed	327	Not completed	unk	Not completed	Discharged	2.38	0.13	Alive	0	No	n/a	Not Completed	4	Blunt	MVA	No	#VALUE!	1:34	#VALUE!
395	11-Apr-2020 23:50	23:50:00	17	Male	Ambulance	Level 1 (Anatomic)	2020-04-12 01:16:00	2020-04-12 00:37:00	2020-04-12 00:34:00	<2	Not completed	Admitted	2.62	0.67	Alive	0	No	n/a	Not Completed	9	Penetrating	GSW	No	01:26:00	00:47:00	00:44:00
396	10-Jun-2020 3:40	03:40:00	35	Male	Ambulance	Level 2 (Mechanism)	Not Completed	Not Completed	456	unk	Not completed	Admitted	3.27	1.42	Alive	0	No	n/a	Not Completed	9	Penetrating	GSW	No	#VALUE!	#VALUE!	1:16
397	29-Mar-2020 9:17	09:17:00	49	Male	Ambulance	Level 2 (Mechanism)	Not Completed	1021	1150	unk	Not completed	Discharged	4.42	0.17	Alive	0	No	n/a	Not Completed	5	Penetrating	Self inflicted stabbing	Yes	#VALUE!	1:04	2:33
398	19-May-2020 19:11	19:11:00	14	Male	Ambulance	Level 2 (Mechanism)	Not Completed	2123	Not completed	unk	Not completed	Discharged	7.03	0.29	Alive	0	No	n/a	Not Completed	4	MVA	Dirtbike	No	#VALUE!	2:12	#VALUE!
399	24-Apr-2020 18:41	18:41:00	32	Male	Ambulance	Level 1 (Anatomic)	Not Completed	1813	2015	unk	Not completed	Admitted	3.87	3.67	Alive	0	No	n/a	Not Completed	9	Penetrating	Assault (Stabbing)	No	#VALUE!	#VALUE!	1:34
400	24-Mar-2020 2:05	02:05:00	22	Male	Ambulance	Level 2 (Mechanism)	Not Completed	311	Not completed	unk	Not completed	Discharged	1.75	0.04	Alive	0	No	n/a	Not Completed	1	Blunt	MVA	No	#VALUE!	1:06	#VALUE!
401	26-May-2020 15:42	15:42:00	51	Male	Ambulance	Level 2 (Mechanism)	1613	1705	1641	<2	Not completed	Admitted	5.68	7	Alive	1	No	n/a	Not Completed	4	Blunt	Fall off horse	No	0:31	1:23	0:59
402	11-Apr-2020 1:11	01:11:00	44	Male	Air Ambulance	Level 2 (Mechanism)	Not Completed	1016	209	unk	Not completed	Admitted	18.98	2.58	Alive	0	No	n/a	Not Completed	4	Blunt	ATV	No	#VALUE!	9:05	0:58
403	19-May-2020 17:35	17:35:00	69	Female	Ambulance	Level 2 (Mechanism)	Not Completed	1841	1833	unk	Not completed	Left Against Med Advice	3.03	0.13	Alive	5	No	n/a	Not Completed	4	Blunt	MVA	No	#VALUE!	1:06	0:58
404	02-Apr-2020 11:09	11:09:00	30	Male	Ambulance	Level 1 (Anatomic)	1229	1140	1148	<2	Not completed	Admitted	4.65	1.21	Alive	0	No	n/a	Not Completed	5	Penetrating	Assault (Stabbing)	No	1:20	0:31	0:39
405	16-May-2020 13:09	13:09:00	22	Male	Self	Level 2 (Mechanism)	Not Completed	1656	1616	<2	Not completed	Discharged	7.03	0.29	Alive	0	No	n/a	Not Completed	5	Blunt	MVA vs. Person	No	#VALUE!	3:47	3:07
406	02-Jun-2020 8:10	08:10:00	20	Male	Ambulance	Level 1 (Anatomic)	840	832	912	unk	Not completed	Admitted	5.22	3.33	Alive	0	No	n/a	Not Completed	9	Penetrating	Assault (Stabbing)	No	0:30	0:22	1:02
407	09-May-2020 23:48	23:48:00	19	Female	Ambulance	Level 2 (Mechanism)	Not Completed	2020-05-10 00:42:00	Not completed	unk	Not completed	Discharged	4	0.17	Alive	0	No	n/a	Not Completed	1	Blunt	MVA	No	#VALUE!	00:54:00	#VALUE!
408	10-Apr-2020 11:35	11:35:00	88	Male	Ambulance	Level 1 (Anatomic)	Not Completed	Intubated in ED, time unkonwn	1235	unk	Not completed	Discharged	4.08	0.17	Expired in ED	6	Intubated in trauma bay	n/a	Not Completed	9	Penetrating	GSW	Yes	#VALUE!	#VALUE!	1:00
409	30-Apr-2020 11:04	11:04:00	36	Male	Ambulance	Level 1 (Mechanism)	1810	1148	1218	<2	Intubated @ home hospital	Discharge/Trf Acute Hosp	1.68	31.96	Alive	0	Intubated @ home hospital	Negative	RUH	17	Blunt	Motorcycle MVA	No	7:06	0:44	1:14
410	06-Apr-2020 18:38	18:38:00	34	Female	Ambulance	Level 2 (Mechanism)	1111	1209	1525	<2	Not completed	Discharged	5.23	0.21	Alive	0	No	n/a	Not Completed	5	Blunt	MVA	No	#VALUE!	#VALUE!	#VALUE!
411	02-Apr-2020 20:00	20:00:00	34	Female	Ambulance	Level 1 (Physiologic)	2214	Not Completed	2118	<2	Intubated @ home hospital	Admitted	3.52	33.58	Alive	0	intubated @ home hospital (Meadow)	Negative	RUH	18	Blunt	MVA	No	2:14	#VALUE!	1:18
412	04-Jun-2020 11:43	11:43:00	66	Male	Ambulance	Level 1 (Mechanism)	1158	1159	1235	unk	Not completed	Admitted	7.07	63.96	Alive	4	No	n/a	Not Completed	17	Blunt	Hanggliding	No	0:15	0:16	0:52
413	06-May-2020 5:28	05:28:00	32	Male	Ambulance	Level 1 (Mechanism)	557	558	638	45	Not completed	Admitted	7.03	9.38	Alive	2	No	Negative	Not Completed	16	Blunt	Fall	No	0:29	0:30	1:10
414	30-May-2020 12:40	12:40:00	22	Male	Ambulance	Level 2 (Mechanism)	Not Completed	Not Completed	1400	unk	Not completed	Discharged	6.08	0.25	Alive	0	No	n/a	Not Completed	4	Blunt	Hit by log	No	#VALUE!	#VALUE!	1:20
415	30-May-2020 14:36	14:36:00	8	Female	Relative	Level 2 (Mechanism)	Not Completed	1613	Not completed	unk	Not completed	Discharged	2.08	0.08	Alive	0	No	n/a	Not Completed	1	Blunt	Fall	No	#VALUE!	1:37	#VALUE!
416	16-May-2020 20:23	20:23:00	39	Male	Ambulance	Level 2 (Mechanism)	Not Completed	2153	2137	<2	Not completed	Discharged	12.98	0.54	Alive	0	No	n/a	Not Completed	5	Blunt	MVA	No	#VALUE!	1:30	1:14
417	03-May-2020 9:18	09:18:00	32	Male	Ambulance	Level 2 (Mechanism)	Not Completed	Not Completed	1056	unk	Not completed	Discharged	3.02	0.13	Alive	0	No	n/a	Not Completed	1	Blunt	MVA	No	#VALUE!	#VALUE!	1:38
418	07-Jun-2020 3:06	03:06:00	60	Male	Ambulance	Level 2 (Mechanism)	404	433	422	unk	Not completed	Discharged	8.2	0.33	Alive	2	No	n/a	Not Completed	4	Blunt	Fall	No	0:58	1:27	1:16
419	08-May-2020 10:10	10:10:00	42	Male	Ambulance	Level 2 (Mechanism)	1031	Not Completed	Not completed	unk	Not completed	Admitted	8.35	24.42	Alive	0	No	n/a	Not Completed	5	Penetrating	GSW	No	0:21	#VALUE!	#VALUE!
420	24-Apr-2020 16:46	16:46:00	24	Male	Ambulance	Level 1 (Mechanism)	1705	1744	1730	unk	Not completed	Discharged	2.47	0.13	Alive	0	No	n/a	Not Completed	1	Blunt	ATV	No	0:19	0:58	0:44
421	17-Mar-2020 21:39	21:39:00	56	Female	STARS	Level 2 (Mechanism)	2300	2209	2258	unk	Not completed	Admitted	18.3	15.63	Alive	2	No	n/a	Not Completed	9	Blunt	Crushed by haybail	No	1:21	0:30	1:19
422	29-Apr-2020 21:58	21:58:00	43	Male	Ambulance	Level 1 (Anatomic)	Not Completed	2305	2354	41	Not completed	Discharged	6.25	8.54	Alive	0	No	Negative	RUH	9	Penetrating	Assault (Stabbing)	No	#VALUE!	1:07	1:56
423	02-May-2020 17:30	17:30:00	0	Female	Relative	Level 2 (Mechanism)	Not Completed	Not Completed	Not completed	unk	Not completed	Discharged	0.93	0.04	Alive	0	No	n/a	Not Completed	1	Blunt	Fall	No	#VALUE!	#VALUE!	#VALUE!
424	21-Mar-2020 11:39	11:39:00	22	Male	Ambulance	Level 1 (Anatomic)	1227	1900	1305	unk	Not completed	Discharged	23.33	0.96	Alive	0	No	n/a	Not Completed	4	Penetrating	Assault (Stabbing)	No	0:48	7:21	1:26
425	19-Apr-2020 3:01	03:01:00	50	Female	Ambulance	Level 2 (Mechanism)	335	517	441	<2	Not completed	Admitted	9.4	5.33	Alive	4	No	n/a	RUH	4	Blunt	MVA	No	0:34	2:16	1:40
426	15-Apr-2020 22:24	22:24:00	26	Male	Ambulance	Level 1 (Anatomic)	2346	Not Completed	2338	57	Not completed	Admitted		0.58	Alive	0	No	Negative	RUH	1	Penetrating	Assault (Stabbing)	No	1:22	#VALUE!	1:14
427	04-Jun-2020 16:07	16:07:00	33	Male	Ambulance	Level 2 (Mechanism)	1924	1812	1751	unk	Not completed	Discharged	4.67	0.17	Alive	0	No	n/a	Not Completed	1	Blunt	Fall	No	3:17	2:05	1:44
428	28-Apr-2020 21:09	21:09:00	46	Male	Ambulance	Level 2 (Mechanism)	2133	2215	2213	<2	Not completed	Discharged	5.87	0.25	Alive	1	No	n/a	Not Completed	1	Blunt	MVA	No	0:24	1:06	1:04
429	23-May-2020 9:42	09:42:00	23	Male	Ambulance	Level 2 (Mechanism)	1030		1246	43	Not completed	Discharged	5.33	0.25	Alive	0	No	n/a	Not Completed	1	Blunt	MVA	No	0:48	#VALUE!	3:04
430	09-Jun-2020 23:40	23:40:00	13	Male	Ambulance	Level 2 (Mechanism)	Not Completed	Not Completed	2020-06-15 00:43:00	unk	Not completed	Discharged	10.87	0.46	Alive	0	No	n/a	Not Completed	1	Blunt	ATV rollover	No	#VALUE!	#VALUE!	01:03:00
431	14-Jun-2020 22:40	22:40:00	16	Male	Ambulance	Level 2 (Mechanism)	2020-06-15 00:22:00	2020-06-15 00:15:00	2328	unk	Not completed	Discharged	3.22	0.13	Alive	0	No	n/a	Not Completed	1	Blunt	MVA	No	#NUM!	#NUM!	0:48
432	07-May-2020 16:02	16:02:00	46	Male	Ambulance	Level 1 (Anatomic)	1643	1725	1713	2	Not completed	Admitted	16.97	6.96	Alive	0	No	n/a	Not Completed	14	Penetrating	Assault (Stabbing)	No	0:41	1:23	1:11
433	17-Mar-2020 16:32	16:32:00	39	Male	Ambulance	Level 2 (Mechanism)	1732	1758	Not completed	unk	Not completed	Discharged	2.28	0.08	Alive	0	No	n/a	Not Completed	2	Blunt	MVA	No	1:00	1:26	#VALUE!
434	11-Jun-2020 0:11	00:11:00	25	Female	Ambulance	Level 1 (Mechanism)	217	28	100	unk	Not completed	Admitted	3.65	4.54	Alive	0	No	n/a	Not Completed	14	Blunt	MVA	No	2:06	#VALUE!	0:49
435	10-Apr-2020 21:14	21:14:00	36	Male	Ambulance	Level 2 (Mechanism)	Not Completed	Not Completed	2340	unk	Not completed	Admitted	3.75	10.75	Alive	2	No	n/a	Not Completed	10	Blunt	MVA	No	#VALUE!	#VALUE!	2:26
436	25-May-2020 0:35	00:35:00	21	Male	Ambulance	Level 1 (Anatomic)	Not Completed	Not Completed	112	unk	Not completed	Discharged	1.7	0.08	Alive	0	No	n/a	Not Completed	1	Penetrating	Assault (Stabbing)	No	#VALUE!	#VALUE!	0:37
437	28-Apr-2020 11:15	11:15:00	26	Female	Ambulance	Level 1 (Special Populations)	1248	1304	1201	unk	Not completed	Admitted	4.88	1.13	Alive	0	No	n/a	Not Completed	1	Blunt	Fall	No	1:33	1:49	0:46
438	23-Mar-2020 10:24	10:24:00	45	Male	Ambulance	Level 1 (Anatomic)	1105	Not Completed	1129	6	Not completed	Admitted	4.98	1.13	Alive	1	No	n/a	Not Completed	10	Penetrating	Assault (Stabbing)	No	0:41	#VALUE!	1:05
439	03-May-2020 23:28	23:28:00	43	Male	Ambulance	Level 2 (Mechanism)	2020-05-04 01:22:00	Not Completed	Not completed	unk	Not completed	Admitted	6.12	0.71	Alive	0	No	n/a	Not Completed	1	Blunt	Fall	Yes	01:54:00	#VALUE!	#VALUE!
440	28-Apr-2020 23:07	23:07:00	52	Female	Ambulance	Level 2 (Mechanism)	Not Completed	2020-04-29 00:47:00	2020-04-29 01:16:00	unk	Not completed	Discharged	9.1	0.38	Alive	2	No	n/a	Not Completed	1	Blunt	Fall	No	#VALUE!	01:47:00	02:09:00
441	01-May-2020 6:16	06:16:00	26	Male	Ambulance	Level 2 (Mechanism)	641	Not Completed	719	20	Not completed	Admitted		1.17	Alive	0	No	n/a	Not Completed	4	Blunt	MVA	No	0:25	#VALUE!	1:03
442	22-May-2020 11:46	11:46:00	27	Male	Ambulance	Level 1 (Anatomic)	Not Completed	1210	Not completed	unk	Not completed	Discharged	1.67	0.08	Alive	0	No	n/a	Not Completed	9	Penetrating	Assault (Stabbing)	No	#VALUE!	0:24	#VALUE!
443	30-Apr-2020 19:57	19:57:00	10	Female	Ambulance	Level 2 (Mechanism)	Not Completed	2201	1643	unk	Not completed	Admitted	2.25	1.67	Alive	0	No	n/a	Not Completed	5	Blunt	Fall off horse	No	#VALUE!	2:04	#VALUE!
444	11-May-2020 15:36	15:36:00	21	Male	STARS	Level 1 (Anatomic)	Not Completed	1434	1701	unk	Completed in ED time unknown	Discharge/Trf Acute Hosp	3.87	22.79	Alive	0	In Trauma Bay	n/a	Not Completed	17	Burn ??	Explosion house	No	#VALUE!	#VALUE!	1:25
445	24-Apr-2020 17:25	17:25:00	51	Female	Ambulance	Level 2 (Mechanism)	1925	Not Completed	1906	<2	Not completed	Admitted	6.17	3.83	Alive	2	No	n/a	Not Completed	4	Blunt	MVA	No	2:00	#VALUE!	1:41
446	02-Jun-2020 8:04	08:04:00	48	Male	Ambulance	Level 1 (Anatomic)	830	834	845	<2	Not completed	Admitted	7.93	1.17	Alive	1	No	n/a	Not Completed	9	Penetrating	Assault (Stabbing)	No	0:26	0:30	0:41
447	14-Jun-2020 10:41	10:41:00	33	Female	Ambulance	Level 2 (Mechanism)	1114	Not Completed	1215	unk	Not completed	Discharged	2.85	0.13	Alive	4	No	n/a	Not Completed	1	Blunt	MVA	No	0:33	#VALUE!	1:34
448	24-May-2020 11:41	11:41:00	23	Female	Ambulance	Level 1 (Physiologic)	1248	Not Completed	1223	<2	Not completed	Discharged	10.63	0.46	Alive	0	No	n/a	Not Completed	1	Blunt	Assault (Blunt)	No	1:07	#VALUE!	0:42
449	08-Apr-2020 16:32	16:32:00	52	Male	Ambulance	Level 1 (Mechanism)	Not Completed	1718	1701	unk	Not completed	Admitted	2.42	8.04	Alive	2	No	n/a	Not Completed	14	Blunt	MVA	No	#VALUE!	0:46	0:29
450	27-Apr-2020 3:05	03:05:00	41	Male	Ambulance	Level 1 (Anatomic)	334	Not Completed	Not completed	<2	Not completed	Discharged	4.6	0.17	Alive	0	No	n/a	Not Completed	1	Penetrating	Assault (Stabbing)	No	0:29	#VALUE!	#VALUE!
451	12-Jun-2020 18:47	18:47:00	41	Male	Self	Level 2 (Mechanism)	1923	Not Completed	2013	unk	Not completed	Discharged	3.28	0.17	Alive	0	No	n/a	Not Completed	1	Blunt	Fall off horse	No	0:36	#VALUE!	1:26
452	11-Jun-2020 7:37	07:37:00	22	Male	Ambulance	Level 1 (Anatomic)	Not Completed	822	817	<2	Not completed	Admitted	5.28	1.08	Alive	0	No	n/a	Not Completed	5	Penetrating	Slit wrists	Yes	#VALUE!	0:45	0:40
453	04-Apr-2020 13:01	13:01:00	19	Male	Ambulance	Level 2 (Mechanism)	1327	Not Completed	Not completed	unk	Not completed	Discharged	2.63	0.08	Alive	0	No	n/a	Not Completed	1	Blunt	MVA	No	0:26	#VALUE!	#VALUE!
454	13-Apr-2020 23:00	23:00:00	38	Male	Ambulance	Level 1 (Anatomic)	Not Completed	2318	2020-04-14 00:02:00	<2	Not completed	Admitted	3.58	0.79	Alive	0	No	n/a	Not Completed	5	Penetrating	Assault (Stabbing)	No	#VALUE!	00:18:00	01:02:00
455	05-May-2020 10:34	10:34:00	39	Female	Ambulance	Level 2 (Mechanism)	1201	1331	1257	unk	Not completed	Admitted	10.75	2.13	Alive	0	No	Negative	Not Completed	5	Blunt	MVA	No	1:27	2:57	2:23
456	13-Apr-2020 23:10	23:10:00	32	Female	Ambulance	Level 1 (Anatomic)	Not Completed	Not Completed	2020-04-14 00:18:00	unk	Not completed	Admitted	2.47	0.79	Alive	0	No	n/a	Not Completed	9	Penetrating	Assault (Stabbing)	No	#VALUE!	#VALUE!	#NUM!
457	19-May-2020 17:51	17:51:00	27	Female	Ambulance	Level 2 (Mechanism)	1817	2116	1906	2	Not completed	Discharged	3.37	0.17	Alive	0	No	n/a	Not Completed	5	Blunt	ATV	No	0:26	3:25	1:15
458	20-Apr-2020 3:56	03:56:00	23	Male	Ambulance	Level 2 (Mechanism)	433	540	Not completed	<2	Not completed	Discharged	2.73	0.13	Alive	0	No	n/a	Not Completed	4	Blunt	MVA	No	0:37	1:44	#VALUE!
459	19-May-2020 17:55	17:55:00	27	Female	Ambulance	Level 2 (Mechanism)	1809	2139	2238	7	Not completed	Discharged	5.23	0.25	Alive	0	No	n/a	Not Completed	5	Blunt	ATV	No	0:14	3:44	4:43
460	11-Jun-2020 2:26	02:26:00	81	Male	Ambulance	Level 2 (Mechanism)	323	652	314	unk	Not completed	Admitted	10.6	12.42	Expired June 23, 2020	6	No	n/a	Not Completed	9	Blunt	Fall	No	0:57	4:26	0:48
461	20-Mar-2020 22:02	22:02:00	55	Male	Ambulance	Level 2 (Mechanism)	Not Completed	2020-03-21 00:10:00	2020-03-20 23:50:00	unk	Not completed	Discharged	5.2	0.21	Alive	3	No	n/a	Not Completed	1	Blunt	MVA	No	#VALUE!	#NUM!	#NUM!
462	03-Jun-2020 16:33	16:33:00	26	Male	Ambulance	Level 2 (Mechanism)	1726	1449	1827	<2	Not completed	Admitted	5.2	20.92	Alive	0	No	Negative	Not Completed	1	Blunt	MVA	No	0:53	#VALUE!	1:54
463	12-May-2020 20:06	20:06:00	37	Male	Ambulance	Level 1 (Physiologic)	Not Completed	2143	2139	50	Completed by EMS	Admitted	2.63	0.38	Alive	2	Intubated by EMS	n/a	Not Completed	5	?sepsis	?sepsis	No	#VALUE!	1:37	1:33
464	28-Mar-2020 11:03	11:03:00	31	Male	Ambulance	Level 1 (Mechanism)	Not Completed	Not Completed	Not completed	unk	Intubated in Trauma bay	Expired	0.25	0	Expired Mar 30, 2020	0	In Trauma Bay	n/a	Not Completed	5	Drowning/Asphyxia	Drowning	Yes	#VALUE!	#VALUE!	#VALUE!
465	13-Apr-2020 4:14	04:14:00	19	Female	Ambulance	Level 1 (Anatomic)	Not Completed	Not Completed	Not completed	unk	Intubated by EMS	Expired	0.32	0	Expired Apr 13, 2020	0	EMS	n/a	Not Completed	25	Penetrating	GSW	No	#VALUE!	#VALUE!	#VALUE!
466	03-Jun-2020 14:00	14:00:00	32	Male	Ambulance	Level 1 (Anatomic)	10:53:00	14:33:00	1529	unk	Not completed	Discharge/Trf Acute Hosp	5.8	20	Alive	0	No	Negative	Not Completed	16	Blunt	MVA	No	#VALUE!	#VALUE!	1:29
467	11-Jun-2020 17:53	17:53:00	29	Male	Ambulance	Level 1 (Mechanism)	Not Completed	Not Completed	1928	<2	Inubated in Trauma bay	Admitted	5.3	14.83	Alive	0	In Trauma Bay	n/a	Not Completed	16	Blunt	MVA vs Cyclist	No	#VALUE!	#VALUE!	1:35
1	30-May-2019 22:27	22:27:00	32	Male	Ambulance	Level 1 (Anatomic)	00:37:00	09:37:00	23:59:00	73	Not completed	Admitted	4.13	3.79	Alive	0	No	n/a	Not Completed	9	Penetrating	Stabbing	Assault	#VALUE!	#VALUE!	1:32
2	13-May-2019 10:04	10:04:00	24	Male	Ambulance	Level 2 (Mechanism)	10:34:00	Not completed	12:34:00	unk	Not completed	Discharged	3.28	0.13	Alive	0	No	n/a	Not Completed	1	Blunt	MVC	No	0:30	#VALUE!	2:30
3	28-May-2019 21:47	21:47:00	20	Female	Ambulance	Level 2 (Mechanism)	Not Completed	22:50:00	Not completed	<2	Not completed	Discharged	2.33	0.13	Alive	0	No	n/a	Not Completed	1	Blunt	MVC	No	#VALUE!	1:03	#VALUE!
4	20-May-2019 20:59	20:59:00	39	Male	Ambulance	Level 1 (Mechanism)	21:28:00	21:17:00	Not completed	71	Not completed	Discharged	19.48	0.83	Alive	0	No	n/a	Not Completed	1	Blunt	Jump off bridge	Yes	0:29	0:18	#VALUE!
5	29-Apr-2019 8:33	08:33:00	27	Male	Ambulance	Level 1 (Mechanism)	Not Completed	08:55:00	09:16:00	<2	Not completed	Admitted	10.7	4.38	Alive	0	No	n/a	Not Completed	4	Blunt	MVC vs. building	No	#VALUE!	0:22	0:43
6	25-May-2019 12:35	12:35:00	25	Male	Ambulance	Level 1 (Anatomic)	14:38:00	12:59:00	14:23:00	unk	Not completed	Admitted	3.32	6.25	Alive	0	No	n/a	Not Completed	5	Penetrating	Stabbing	Assault	2:03	0:24	1:48
7	09-Apr-2019 18:08	18:08:00	51	Male	Ambulance	Level 2 (Mechanism)	18:28:00	20:40:00	20:17:00	<2	Not completed	Admitted	29.72	3.88	Alive	1	No	n/a	Not Completed	5	Blunt	Fall	no	0:20	2:32	2:09
8	02-May-2019 23:51	23:51:00	42	Male	Ambulance	Level 1 (Anatomic)	Not Completed	Not completed	00:31:00	21	Not completed	Admitted	2.08	4.67	Alive	?insuffient data on chart	No	n/a	Not Completed	6	Penetrating	Stabbing	Assault	#VALUE!	#VALUE!	#VALUE!
9	11-Apr-2019 23:04	23:04:00	27	Male	Ambulance	Level 1 (Anatomic)	23:37:00	23:27:00	Not completed	68	Not completed	Admitted	11.27	0.46	Alive	0	No	n/a	Not Completed	1	Penetrating	Stabbing	Assault	0:33	0:23	#VALUE!
10	30-May-2019 17:51	17:51:00	32	Male	Ambulance	Level 1 (Anatomic)	18:53:00	18:09:00	Not completed	unk	Not completed	Admitted	5.75	5.71	Alive	0	No	n/a	Not Completed	5	Penetrating	Cut on glass	No	1:02	0:18	#VALUE!
11	29-May-2019 10:29	10:29:00	16	Female	Ambulance	Level 2 (Mechanism)	Not Completed	11:16:00	Not completed	unk	Not completed	Discharged	2.1	0.08	Alive	0	No	n/a	Not Completed	1	Blunt	MVC	no	#VALUE!	0:47	#VALUE!
12	17-Mar-2019 8:49	08:49:00	37	Male	STARS	Level 1 (Anatomic)	10:09:00	09:05:00	10:12:00	unk	Not completed	Admitted	55.4	9.21	Alive	?insuffient data on chart	No	n/a	Not Completed	15	Penetrating	Stabbing	Assault	1:20	0:16	1:23
13	16-May-2019 18:40	18:40:00	23	Female	STARS	Level 1 (Mechanism)	03:37:00	19:15:00	21:09:00	15	Intubated @ home hospital (lyod)	Admitted	6.18	28.33	Expired Jun 14, 2019	?insuffient data on chart	Yes	n/a	Not Completed	24	Blunt	MVC	No	#VALUE!	0:35	2:29
14	18-Apr-2019 23:48	23:48:00	43	Male	Ambulance	Level 2 (Mechanism)	01:45:00	00:37:00	01:05:00	40	Not completed	Admitted	15.82	4.75	Alive	0	No	n/a	Not Completed	9	Blunt	MVC rollover highway	no	#VALUE!	#VALUE!	#VALUE!
15	19-Apr-2019 2:27	02:27:00	22	Female	Ambulance	Level 2 (Mechanism)	02:37:00	03:18:00	03:49:00	69	Not completed	Discharged	10.7	0.46	Alive	?insuffient data on chart	No	n/a	Not Completed	1	Blunt	MVC	no	0:10	0:51	1:22
16	30-May-2019 2:47	02:47:00	5	Male	Ambulance	Level 2 (Mechanism)	Not Completed	Not completed	Not completed	unk	Not completed	Discharged	4.08	0.17	Alive	0	No	n/a	Not Completed	0	Blunt	MVC	no	#VALUE!	#VALUE!	#VALUE!
17	01-Apr-2019 22:18	22:18:00	4	Male	Air ambulance	Level 1 (Mechanism)	Not Completed	05:39 next day	Not completed	unk	Intubated @ home hospital (tisdale)	Admitted	6.1	10.63	Alive	0	Yes	n/a	Not Completed	21	Blunt	Vehicle vs Pediastria	No	#VALUE!	#VALUE!	#VALUE!
18	14-Apr-2019 18:02	18:02:00	61	Male	Ambulance	Level 1 (Mechanism)	18:36:00	18:22:00	19:31:00	<2	Not completed	Admitted	2.95	5	Alive	2	No	n/a	Not Completed	13	Blunt	Motorcycle crash (isolated)	No	0:34	0:20	1:29
19	20-Mar-2019 9:27	09:27:00	33	Male	Ambulance	Level 1 (Mechanism)	11:38:00	10:01:00	10:17:00	<2	Not completed	Discharged	3.9	0.17	Alive	0	No	n/a	Not Completed	1	Blunt	Fall >25 ft	No	2:11	0:34	0:50
20	23-Mar-2019 5:08	05:08:00	25	Male	STARS	Level 1 (Anatomic)	06:07:00	05:38:00	07:37:00	unk	Not completed	Admitted	23.05	2.33	Alive	0	No	n/a	Not Completed	1	Penetrating	Stabbing	Assault	0:59	0:30	2:29
21	04-Apr-2019 16:11	16:11:00	13	Male	Ambulance	Level 1 (Mechanism)	Not Completed	Not completed	17:30:00	unk	Not completed	Discharged	1.82	0.08	Alive	0	No	n/a	Not Completed	2	Blunt	Vehicle vs Pediastria	No	#VALUE!	#VALUE!	1:19
22	02-Jun-2019 21:10	21:10:00	29	Female	Ambulance	Level 1 (Special Populations)	21:57:00	Not completed	Not completed	<2	Not completed	Admitted	3.05	0.75	Alive	0	No	n/a	Not Completed	1	Blunt	MVC	No	0:47	#VALUE!	#VALUE!
23	26-Mar-2019 19:17	19:17:00	26	Male	STARS	Level 1 (Mechanism)	Not Completed	Not completed	20:11:00	3	Intubated by STARS	Admitted	6.6	2.75	Alive	0	Yes	n/a	Not Completed	14	Blunt	ATV vs. Vehicle	No	#VALUE!	#VALUE!	0:54
24	04-May-2019 13:07	13:07:00	66	Male	Ambulance	Level 1 (Anatomic)	14:18:00	13:32:00	Not completed	unk	Not completed	Admitted	3.47	1.08	Alive	2	No	n/a	Not Completed	1	Burn	Tractor started on fire	No	1:11	0:25	#VALUE!
25	24-May-2019 23:30	23:30:00	64	Male	Ambulance	Level 1 (Anatomic)	21:30:00	13:52:00	2021-05-25 00:25:00	<2	Not completed	Admitted	14.4	4.5	Alive	4	No	n/a	Not Completed	8	Penetrating	Stabbing	Assault	#VALUE!	#VALUE!	00:55:00
